# Supplementary material for: Novel Parkinson’s Disease Genetic Risk Factors Within and Across European Populations
Source: medRxiv. 2025 Mar 17:2025.03.14.24319455. Preprint. [Version 1] doi: 10.1101/2025.03.14.24319455 (PMC11957085; doi:10.1101/2025.03.14.24319455)
Supplement: Supplement 2 [file media-2.xlsx]

## Sheet: Table of Contents
Table S1: Datasets and samples sizes included in this analysis
Table S2: Lambda and lambda 1000s for meta-analyses
Table S3: All identified lead variants, known and novel
Table S4: Frequencies and betas across ancestries for all lead loci
Table S5: Comparison of the 90 risk loci from Nalls et al
Table S6: Correlation scores from LDSC
Table S7: Observed heterogenity from LDSC
Table S8: Tissue enrichment from FUMA
Table S9: Complete output from PoPS

## Sheet: Table S1
Cohort	Ancestry	Cases	Controls	% Female cases	% Female controls	Array type	Imputation summary	Covariates used for Cohort-level GWAS
deCODE	Icelandic (ICE)	4668	355276	NA	NA	WGS: GAIIx, HiSeq, HiSeqX, and NovaSeq Illumina; Array Genotyping: various Illumina SNP arrays	Custom Icelandic phasing and reference panel	sex, county of origin, age at data analysis or death, blood sample availability, indicator for overlap of lifetime with time span of phenotype collection
Finngen R11	Finnish (FIN)	5150	448583	NA	NA	Custom ThermoFisher Axiom array (FinnGen1 (v1))	Finnish SISu v3	PCs 1-10, sex, age at onset / age at censoring or last follow-up, genotyping batch (https://doi.org/10.1038/s41586-022-05473-8)
IPDGC FINLAND	Finnish (FIN)	353	455	0.4561	0.7956	Illumina HumanHap550, Illumina Human OmniExpress	TOPMed R3; Freeze 10	PCs 1-10, sex
FIGS AJ	Ashkenazi Jewish (AJ)	590	1482	0.3542	0.5351	Fox Insight: customized Illumina Infinium Global Screening Array; Population controls: Illumina Infinium Global Screening Array	TOPMed R3; Freeze 10	PCs 1-10, sex
GP2 AJ	Ashkenazi Jewish (AJ)	1279	409	0.3073	0.3692	NeuroBooster Array	TOPMed R3; Freeze 10	PCs 1-10, sex
UKB	Non-Finnish European (EUR)	3552	114424			UK Biobank Axiom Array and UK BiLEVE Axiom Array	TOPMed R3; Freeze 10	PCs 1-10, sex, age at onset / age at censoring or death, townsend score
UKB Proxy	Non-Finnish European (EUR)	17700	294136			UK Biobank Axiom Array and UK BiLEVE Axiom Array	TOPMed R3; Freeze 10	PCs 1-10, sex, age at censoring or death, townsend score
FIGS EUR	Non-Finnish European (EUR)	5958	61224	0.4584	0.5449	Fox Insight: customized Illumina Infinium Global Screening Array; Population controls: Illumina Infinium Global Screening Array	TOPMed R3; Freeze 10	PCs 1-10, sex
GP2 EUR	Non-Finnish European (EUR)	20755	14000	0.3672	0.4366	NeuroBooster Array	TOPMed R3; Freeze 10	PCs 1-10, sex
IPDGC COURAGE UK	Non-Finnish European (EUR)	1479	638	0.3272	0.7571	NeuroChip	TOPMed R3; Freeze 10	PCs 1-10, sex
IPDGC DUTCH	Non-Finnish European (EUR)	759	1979	0.3636	0.5584	Expanded Multi-Ethnic Genotyping Array	TOPMed R3; Freeze 10	PCs 1-10, age at onset / last exam, sex
IPDGC GERMANY	Non-Finnish European (EUR)	640	925	0.3813	0.4768	Illumina HumanHap550, Illumina Human OmniExpress	TOPMed R3; Freeze 10	PCs 1-10, age at onset / evaluation, sex
IPDGC MCGILL	Non-Finnish European (EUR)	542	872	0.3487	0.4713	Illumina HumanHap550, Illumina Human OmniExpress	TOPMed R3; Freeze 10	PCs 1-10, age at onset / last exam, sex
IPDGC MF	Non-Finnish European (EUR)	803	814	0.4122	0.6057	Illumina HumanHap550, Illumina Human OmniExpress	TOPMed R3; Freeze 10	PCs 1-10, sex
IPDGC NIA	Non-Finnish European (EUR)	758	1777	0.4156	0.2397	Illumina HumanHap550, Illumina Human OmniExpress	TOPMed R3; Freeze 10	PCs 1-10, age at onset / evaluation, sex
IPDGC OSLO	Non-Finnish European (EUR)	473	462	0.3573	0.423	Illumina HumanHap550, Illumina Human OmniExpress	TOPMed R3; Freeze 10	PCs 1-10, age at onset / last exam, sex
IPDGC SHULMAN	Non-Finnish European (EUR)	493	130	0.3347	0.7231	NeuroChip	TOPMed R3; Freeze 10	PCs 1-10, age at onset / last exam, sex
IPDGC SPAIN3	Non-Finnish European (EUR)	4344	2834	0.4303	0.5314	NeuroChip	TOPMed R3; Freeze 10	PCs 1-10, sex
IPDGC TUBI	Non-Finnish European (EUR)	644	528	0.3571	0.5739	NeuroChip	TOPMed R3; Freeze 10	PCs 1-10, age at onset / last exam, sex
IPDGC UK GWAS	Non-Finnish European (EUR)	1611	5186	0.3886	0.4944	Expanded Multi-Ethnic Genotyping Array	TOPMed R3; Freeze 10	PCs 1-10, sex
MVP	Non-Finnish European (EUR)	8704	440252	NA	NA	Custom ThermoFisher Axiom MVP 1.0 array	Hybrid reference panel comprised of the African Genome Resources panel and 1000 Genomes Project (1000G) Phase 3 Version 5	PCs 1-10, age, sex
Total sample size		81255	1746386

## Sheet: Table S2
Analysis set	Lambda	Lambda 1000	Cases	Controls
All Combined Populations (ALL) Meta-analysis	1.339	1.002	81255	1746386
Ashkenazi Jewish (AJ) Meta-analysis	1.04	1.024	1869	1891
Icelandic (ICE) GWAS	1	1	4668	355276
Finnish (FIN) Meta-analysis	1.079	1.007	5503	449038

## Sheet: Table S3
SNP ID	rsID	Known or Novel	CHR	BP	Nearest Gene	Reference allele	Alternative allele	Effect allele	Effect allele frequency	Beta, all studies	SE, all studies	P, all studies	P, COJO, all studies	P, random effects, all studies	Freq, EUR case-control	Beta, case-control	SE, case-control	P, case-control	Freq, biobank	Beta, biobank	SE, biobank	P, biobank	I2, all studies	Passes, COJO	Locus Number
chr1:52724687:T:G	rs377808	Novel	1	52724687	ZYG11B	T	G	G	0.5038	-0.0486	0.007518	1.02e-10	1.02e-10	5.37e-06	0.4921	-0.058	0.011878	1.05e-06	0.5088	-0.0423	0.00971	1.31e-05	34.2	YES	1
chr1:112106855:A:G	rs12128848	Novel	1	112106855	KCND3	A	G	G	0.2887	-0.0414	0.007482	3.15e-08	3.15e-08	3.15e-08	0.2895	-0.0381	0.013044	0.00349	0.2849	-0.043	0.00913	2.49e-06	0	YES	2
chr1:155235843:T:C	rs76763715	Known	1	155235843	GBA1	T	C	C	0.0134	0.8378	0.068036	7.61e-35	1.77e-35	7.61e-35	0.0254	0.8442	0.107451	3.95e-15	0.0115	0.8335	0.0879	2.49e-21	0	YES	3
chr1:155236246:G:A	rs75548401	Known	1	155236246	GBA1	G	A	A	0.0102	0.3649	0.033524	1.36e-27	1.38e-28	1.36e-27	0.0116	0.4134	0.057639	7.38e-13	0.0089	0.3401	0.0412	1.55e-16	0	YES	3
chr1:155236376:C:T	rs2230288	Known	1	155236376	GBA1	C	T	T	0.0154	0.4595	0.024464	1.05e-78	4.43e-80	1.91e-25	0.0221	0.6549	0.046958	3.31e-44	0.0246	0.3867	0.0287	1.73e-41	60.64	YES	3
chr1:161000299:C:T	rs72712862	Novel	1	161000299	F11R	C	T	T	0.0113	0.2103	0.033683	4.28e-10	NA	1.09e-07	0.0133	0.2191	0.062556	0.000461	0.0122	0.2067	0.04	2.33e-07	17.79	NO	4
chr1:161067049:C:G	rs72712893	Novel	1	161067049	ARHGAP30	C	G	G	0.0113	0.2045	0.032824	4.66e-10	2.24e-10	1.85e-07	0.0135	0.2187	0.062862	0.000503	0.0122	0.1992	0.0385	2.28e-07	19.73	YES	4
chr1:161327996:A:G	rs72714968	Known	1	161327996	SDHC	A	G	G	0.0244	0.1536	0.022409	7.16e-12	1.77e-11	1.09e-06	0.0286	0.1539	0.039229	8.74e-05	0.0237	0.1535	0.0273	1.9e-08	27.47	YES	5
chr1:161419856:G:A	rs61802091	Known	1	161419856	SDHC	G	A	A	0.1294	-0.067	0.010383	1.1e-10	8.48e-10	1.1e-10	0.1256	-0.0799	0.017888	7.95e-06	0.1236	-0.0604	0.0127	2.14e-06	0	YES	5
chr1:171747480:T:TAGAG	rs3049686	Known	1	171747480	VAMP4	T	TAGAG	TAGAG	0.3059	-0.0491	0.008119	1.47e-09	1.47e-09	8.03e-06	0.3106	-0.0469	0.01276	0.000237	0.2944	-0.0507	0.0105	1.52e-06	26.42	YES	6
chr1:205770138:C:T	rs708723	Known	1	205770138	RAB29	C	T	T	0.5508	0.0752	0.006785	1.5e-28	1.54e-28	7.44e-16	0.5766	0.1074	0.012012	3.85e-19	0.5461	0.0601	0.00822	2.66e-13	32.78	YES	7
chr1:226731418:A:G	rs10495249	Known	1	226731418	ITPKB	A	G	G	0.2814	-0.0574	0.007458	1.4e-14	1.54e-14	1.19e-09	0.2839	-0.0828	0.013095	2.56e-10	0.2827	-0.0452	0.00907	6.27e-07	19.84	YES	8
chr1:232508908:A:G	rs12073680	Known	1	232508908	SIPA1L2	A	G	G	0.1286	0.0672	0.010298	6.76e-11	7.4e-11	6.76e-11	0.1357	0.1036	0.017398	2.6e-09	0.1187	0.0476	0.0128	0.000198	0	YES	9
chr1:243546888:T:C	rs7517340	Novel	1	243546888	AKT3	T	C	C	0.8053	-0.0506	0.008658	5.09e-09	5.1e-09	1.34e-07	0.8012	-0.0673	0.015365	1.19e-05	0.803	-0.0428	0.0105	4.36e-05	10.95	YES	10
chr2:17966582:A:T	rs76116224	Known	2	17966582	KCNS3	A	T	T	0.0988	-0.0731	0.011815	6.13e-10	7.1e-10	6.13e-10	0.0878	-0.0832	0.021125	8.2e-05	0.1023	-0.0685	0.0143	1.54e-06	0	YES	11
chr2:23718478:T:C	rs12478701	Novel	2	23718478	KLHL29	T	C	C	0.4858	0.0386	0.006699	8.32e-09	9.56e-09	4.23e-08	0.4863	0.0272	0.011816	0.0213	0.4847	0.0441	0.00815	6.27e-08	4.76	YES	12
chr2:31572741:C:A	rs6749019	Novel	2	31572741	SRD5A2	C	A	A	0.5418	0.0397	0.006783	4.83e-09	0.000235	4.83e-09	0.5505	0.0423	0.011932	0.000393	0.5438	0.0385	0.00825	3.09e-06	0	NO	13
chr2:32623787:T:G	rs13010404	Novel	2	32623787	TTC27	T	G	G	0.3358	-0.0531	0.007698	5.29e-12	5.27e-12	9.01e-10	0.343	-0.0629	0.012499	4.84e-07	0.3308	-0.0471	0.00977	1.43e-06	7.98	YES	14
chr2:61536072:T:C	rs9309337	Novel	2	61536072	XPO1	T	C	C	0.7557	-0.0516	0.007928	7.58e-11	5.98e-11	7.58e-11	0.7545	-0.0701	0.013935	4.89e-07	0.7568	-0.0427	0.00963	9.26e-06	0	YES	15
chr2:69465874:C:T	rs9309428	Novel	2	69465874	AAK1	C	T	T	0.4355	0.0494	0.006781	3.21e-13	2.54e-13	1.08e-09	0.4463	0.0496	0.011968	3.41e-05	0.4303	0.0493	0.00823	2.08e-09	15.9	YES	16
chr2:95326214:C:T	rs7563891	Known	2	95326214	KCNIP3	C	T	T	0.6357	0.0458	0.007302	3.56e-10	3.05e-10	4.39e-08	0.6639	0.0509	0.012928	8.25e-05	0.6346	0.0433	0.00883	9.28e-07	10.87	YES	17
chr2:101170053:A:G	rs60954733	Novel	2	101170053	TBC1D8	A	G	G	0.2434	-0.0455	0.007889	8.05e-09	6.88e-09	8.05e-09	0.2253	-0.0536	0.013908	0.000116	0.2471	-0.0417	0.00959	1.38e-05	0	YES	18
chr2:134834675:T:C	rs6758044	Known	2	134834675	ACMSD	T	C	C	0.4056	-0.1014	0.007235	1.25e-44	1.33e-44	5.14e-16	0.4352	-0.1465	0.012614	3.49e-31	0.3828	-0.0793	0.00883	2.74e-19	58.57	YES	19
chr2:147901026:G:A	rs3754541	Novel	2	147901026	ACVR2A	G	A	A	0.2012	-0.0546	0.008915	9.11e-10	9.92e-10	9.11e-10	0.2041	-0.062	0.014699	2.46e-05	0.19	-0.0503	0.0112	7.3e-06	0	YES	20
chr2:157798690:A:G	rs10173157	Novel	2	157798690	ACVR1	A	G	G	0.7996	-0.0506	0.008776	8.14e-09	9.6e-09	8.14e-09	0.7812	-0.0678	0.015387	1.05e-05	0.81	-0.0424	0.0107	7.55e-05	0	YES	21
chr2:160967491:C:G	rs1710669	Novel	2	160967491	TANK	C	G	G	0.748	0.0452	0.00825	4.29e-08	2.15e-08	5.29e-05	0.7602	0.0481	0.013819	0.0005	0.7492	0.0436	0.0103	2.25e-05	20.3	YES	22
chr2:168129365:A:G	rs12618884	Known	2	168129365	STK39	A	G	G	0.4655	0.0398	0.006794	4.67e-09	1.75e-13	8.01e-06	0.4578	0.0577	0.011889	1.21e-06	0.4551	0.0311	0.00827	0.00017	26.45	YES	23
chr2:168260515:G:T	rs2102808	Known	2	168260515	STK39	G	T	T	0.128	0.1511	0.009954	4.76e-52	2.11e-56	3.27e-19	0.1346	0.1741	0.017381	1.29e-23	0.121	0.1399	0.0121	1.04e-30	46.09	YES	23
chr3:7024398:G:A	rs17046610	Novel	3	7024398	GRM7	G	A	A	0.0436	-0.1197	0.016109	1.08e-13	1.09e-13	1.64e-11	0.0411	-0.1732	0.029385	3.77e-09	0.06	-0.0967	0.0193	5.16e-07	6.67	YES	24
chr3:17710565:A:G	rs144678625	Known	3	17710565	TBC1D5	A	G	G	0.0139	0.167	0.030197	3.2e-08	4.76e-08	3.2e-08	0.0218	0.1361	0.05309	0.0104	0.0137	0.1818	0.0367	7.38e-07	0	YES	25
chr3:18247575:C:A	rs73034368	Known	3	18247575	TBC1D5	C	A	A	0.0424	0.1309	0.016744	5.37e-15	7.99e-15	3.26e-10	0.0405	0.195	0.031328	4.83e-10	0.0454	0.1053	0.0198	1.08e-07	20.72	YES	25
chr3:28658687:A:G	rs1461806	Known	3	28658687	RBMS3	A	G	G	0.6139	-0.0503	0.006938	4.17e-13	4.18e-13	1.16e-06	0.6093	-0.0861	0.012192	1.64e-12	0.6097	-0.0332	0.00846	8.62e-05	49.1	YES	26
chr3:39481512:T:C	rs1768208	Novel	3	39481512	MOBP	T	C	C	0.7236	-0.0418	0.00738	1.48e-08	1.48e-08	1.17e-06	0.7166	-0.0266	0.013106	0.0424	0.7201	-0.049	0.00895	4.43e-08	11.18	YES	27
chr3:58410136:A:G	rs56384862	Novel	3	58410136	PXK	A	G	G	0.3691	0.0429	0.00782	4.22e-08	4.22e-08	4.22e-08	0.3874	0.0451	0.01211	0.000196	0.337	0.0414	0.0103	5.6e-05	0	YES	28
chr3:121842918:C:T	rs58088236	Novel	3	121842918	EAF2	C	T	T	0.3844	-0.0395	0.00683	7.33e-09	7.34e-09	6.77e-05	0.3686	-0.0458	0.01223	0.000181	0.3963	-0.0366	0.00822	8.55e-06	32.11	YES	29
chr3:151405709:T:C	rs11717169	Known	3	151405709	MED12L	T	C	C	0.3691	-0.0459	0.007302	3.26e-10	4.31e-12	6.13e-06	0.3697	-0.0472	0.012195	0.000109	0.3746	-0.0452	0.00912	7.23e-07	26.27	YES	30
chr3:151990484:CGAAA:C	rs10569457	Novel	3	151990484	SUCNR1	CGAAA	C	C	0.1893	-0.0532	0.009416	1.61e-08	0.255	1.61e-08	0.1889	-0.0519	0.015097	0.000587	0.203	-0.0592	0.0124	1.87e-06	0	NO	31
chr3:151946018:GAGAATTTC:G	rs1719750116	Novel	3	151946018	SUCNR1	GAGAATTTC	G	G	0.1846	-0.0539	0.009641	2.26e-08	2.01e-10	2.26e-08	0.18	-0.0459	0.015306	0.00271	0.188	-0.0541	0.0121	7.31e-06	0	YES	31
chr3:155551064:A:G	rs359545	Novel	3	155551064	PLCH1	A	G	G	0.84	0.0573	0.009272	6.42e-10	4.29e-10	8.61e-07	0.8457	0.0682	0.016508	3.61e-05	0.8337	0.0523	0.0112	3.09e-06	19.62	YES	32
chr3:161328149:A:T	rs11929238	Known	3	161328149	SPTSSB	A	T	T	0.3196	0.0572	0.007974	7.37e-13	4.36e-13	2.31e-07	0.3148	0.0926	0.012764	4.04e-13	0.3211	0.0345	0.0102	0.000724	42.12	YES	33
chr3:179199217:A:G	rs3729674	Known	3	179199217	PIK3CA	A	G	G	0.1938	0.0622	0.008566	3.83e-13	5.54e-13	3.83e-13	0.216	0.0852	0.014772	8.03e-09	0.1836	0.0505	0.0105	1.53e-06	0	YES	34
chr3:183028420:C:T	rs34822404	Known	3	183028420	MCCC1	C	T	T	0.1895	-0.1167	0.008659	2.13e-41	3.21e-41	7.13e-19	0.181	-0.1565	0.015242	9.85e-25	0.1932	-0.0977	0.0105	1.55e-20	43.58	YES	35
chr4:940049:C:A	rs77186370	Known	4	940049	TMEM175	C	A	A	0.0224	0.1209	0.021878	3.28e-08	3.25e-10	2.54e-06	0.0281	0.0865	0.038429	0.0244	0.0232	0.1375	0.0266	2.42e-07	15.03	YES	36
chr4:950422:A:C	rs34884217	Known	4	950422	TMEM175	A	C	C	0.1052	-0.1238	0.011479	4.07e-27	1.02e-17	4.07e-27	0.1025	-0.1663	0.019678	2.89e-17	0.1021	-0.1018	0.0141	5.63e-13	0	YES	36
chr4:958159:T:C	rs34311866	Known	4	958159	TMEM175	T	C	C	0.1927	0.1637	0.008365	2.84e-85	2.86e-80	1.15e-21	0.196	0.2365	0.015057	1.36e-55	0.1921	0.1312	0.0101	7.26e-39	72.33	YES	36
chr4:2934914:T:G	rs2857866	Known	4	2934914	MFSD10	T	G	G	0.8147	0.0721	0.008851	3.78e-16	8.25e-16	3.78e-16	0.8161	0.0966	0.015685	7.33e-10	0.813	0.0607	0.0107	1.55e-08	0	YES	37
chr4:15735725:G:A	rs4698412	Known	4	15735725	BST1	G	A	A	0.5513	0.072	0.006741	1.24e-26	1.84e-26	3.57e-09	0.5456	0.11	0.011783	1.01e-20	0.5511	0.0535	0.00822	7.44e-11	61.12	YES	38
chr4:18000605:ATC:A	rs59912548	Known	4	18000605	LCORL	ATC	A	A	0.1339	-0.0974	0.011416	1.44e-17	2.12e-17	1.1e-10	0.1401	-0.1303	0.017419	7.41e-14	0.1243	-0.0727	0.0151	1.55e-06	19.79	YES	39
chr4:76252761:C:A	rs13117238	Known	4	76252761	FAM47E-STBD1	C	A	A	0.1639	0.0727	0.008967	5.18e-16	3.95e-19	2.83e-05	0.1624	0.0914	0.015904	9.08e-09	0.1703	0.0639	0.0108	3.78e-09	50.91	YES	40
chr4:76278760:G:A	rs28628748	Known	4	76278760	FAM47E-STBD1	G	A	A	0.369	-0.0708	0.00696	2.64e-24	2.1e-27	1.67e-13	0.363	-0.0864	0.012236	1.65e-12	0.3694	-0.0634	0.00847	7.23e-14	36.24	YES	40
chr4:89704960:G:A	rs356182	Known	4	89704960	SNCA	G	A	A	0.6392	-0.1875	0.007004	7.47e-158	7.45e-246	1.42e-33	0.6279	-0.2596	0.012322	1.59e-98	0.6498	-0.1531	0.00852	2.81e-72	78.63	YES	41
chr4:89837794:A:G	rs2301134	Known	4	89837794	SNCA	A	G	G	0.5048	0.041	0.006758	1.3e-09	1.2e-86	1.3e-09	0.5075	0.0432	0.011861	0.00027	0.5136	0.0399	0.00821	1.19e-06	0	YES	41
chr4:113447909:C:T	rs13117519	Known	4	113447909	CAMK2D	C	T	T	0.1708	0.0717	0.009009	1.74e-15	1.75e-15	3.17e-15	0.1722	0.0934	0.015679	2.57e-09	0.1622	0.061	0.011	2.98e-08	0.86	YES	42
chr4:169711869:T:A	rs72696649	Known	4	169711869	CLCN3	T	A	A	0.3516	-0.052	0.007165	3.94e-13	3.55e-15	3.94e-13	0.349	-0.0587	0.01247	2.51e-06	0.3412	-0.0488	0.00877	2.67e-08	0	YES	43
chr4:169996341:A:C	rs75739600	Known	4	169996341	MFAP3L	A	C	C	0.0763	0.0739	0.013183	2.08e-08	1.79e-10	4.32e-06	0.0836	0.0993	0.022024	6.52e-06	0.0709	0.0597	0.0165	0.000285	16.5	YES	43
chr5:1431099:C:T	rs461753	Novel	5	1431099	SLC6A3	C	T	T	0.2165	-0.0449	0.008143	3.51e-08	3.52e-08	3.51e-08	0.2174	-0.0566	0.014614	0.000108	0.2394	-0.0397	0.00983	5.34e-05	0	YES	44
chr5:60842132:A:G	rs1867598	Known	5	60842132	ELOVL7	A	G	G	0.0931	0.1355	0.011342	6.74e-33	6.94e-33	8.11e-18	0.1058	0.1882	0.019864	2.68e-21	0.0892	0.11	0.0138	1.68e-15	30.61	YES	45
chr5:76303383:C:T	rs246814	Known	5	76303383	SV2C	C	T	T	0.0801	0.084	0.012121	4.21e-12	5.91e-12	2.41e-06	0.0854	0.1221	0.021603	1.59e-08	0.0849	0.0665	0.0146	5.58e-06	40.31	YES	46
chr5:80530472:T:A	rs10054911	Novel	5	80530472	FAM151B	T	A	A	0.0546	-0.0867	0.015063	8.62e-09	1.21e-08	3.94e-07	0.0552	-0.1132	0.025674	1.04e-05	0.0538	-0.0728	0.0186	9.11e-05	11.55	YES	47
chr5:124872055:A:T	rs11241774	Novel	5	124872055	ZNF608	A	T	T	0.523	0.0387	0.006922	2.26e-08	2.26e-08	1.25e-05	0.5398	0.0596	0.012064	7.81e-07	0.522	0.0284	0.00844	0.000761	22.39	YES	48
chr5:138443292:A:C	rs2350640	Novel	5	138443292	REEP2	A	C	C	0.5476	-0.0394	0.006743	5.12e-09	5.13e-09	2.55e-08	0.5409	-0.0528	0.011911	9.3e-06	0.5453	-0.0331	0.00819	5.26e-05	4.66	YES	49
chr6:13664623:G:A	rs7741241	Novel	6	13664623	RANBP9	G	A	A	0.3697	-0.0402	0.006977	8.32e-09	6.95e-09	6.91e-05	0.3659	-0.0356	0.0123	0.0038	0.3657	-0.0424	0.00848	5.65e-07	27.41	YES	50
chr6:20023315:TA:T	rs60740436	Novel	6	20023315	MBOAT1	TA	T	T	0.4161	0.0387	0.006834	1.49e-08	9e-09	1.49e-08	0.4056	0.0347	0.012253	0.00463	0.4218	0.0405	0.00823	8.69e-07	0	YES	51
chr6:27224312:T:C	rs4713072	Known	6	27224312	POM121L2	T	C	C	0.2597	0.0462	0.007594	1.17e-09	4.52e-09	1.17e-09	0.2852	0.0676	0.013253	3.38e-07	0.2653	0.0357	0.00926	0.000115	0	YES	52
chr6:27287064:A:T	rs6913724	Known	6	27287064	POM121L2	A	T	T	0.4881	0.0436	0.006794	1.39e-10	0.00806	1.39e-10	0.4912	0.0609	0.01179	2.43e-07	0.4838	0.035	0.00831	2.54e-05	0	NO	52
chr6:29015989:G:A	rs41316625	Novel	6	29015989	ZNF311	G	A	A	0.0437	-0.0983	0.016811	5e-09	8.53e-06	8.77e-08	0.0414	-0.1558	0.030002	2.07e-07	0.0446	-0.072	0.0203	0.00039	7.89	NO	53
chr6:32603345:C:T	rs2647066	Known	6	32603345	HLA-DRB1	C	T	T	0.1682	-0.1374	0.009273	1.13e-49	6.39e-49	2.52e-20	0.1525	-0.1944	0.016525	5.99e-32	0.1738	-0.1112	0.0112	3.19e-23	46.24	YES	54
chr6:69763057:AT:A	rs1236644794	Novel	6	69763057	LMBRD1	AT	A	A	0.4957	0.0562	0.007173	4.71e-15	1.82e-14	4.71e-15	0.5001	0.0666	0.011803	1.67e-08	0.4913	0.05	0.00901	2.89e-08	0	YES	55
chr6:71778059:C:T	rs12528068	Known	6	71778059	RIMS1	C	T	T	0.2825	0.0578	0.007449	8.51e-15	3.29e-14	8.51e-15	0.2844	0.0633	0.013086	1.32e-06	0.2754	0.0551	0.00905	1.14e-09	0	YES	56
chr6:111836412:T:C	rs13340407	Known	6	111836412	FYN	T	C	C	0.139	-0.0597	0.010058	2.93e-09	2.94e-09	4.75e-06	0.1543	-0.0857	0.016998	4.61e-07	0.1296	-0.0457	0.0125	0.000251	25.34	YES	57
chr6:132828914:A:G	rs146617529	Known	6	132828914	RPS12	A	G	G	0.0278	0.1992	0.021359	1.1e-20	1.11e-20	1.1e-20	0.0286	0.2364	0.036648	1.11e-10	0.0279	0.1801	0.0263	7.35e-12	0	YES	58
chr7:23076996:G:A	rs6461688	Known	7	23076996	KLHL7	G	A	A	0.4066	-0.0775	0.006958	8.19e-29	8.39e-29	1.27e-16	0.4129	-0.1069	0.01223	2.32e-18	0.4093	-0.0634	0.00846	6.54e-14	28.31	YES	59
chr7:95711872:A:C	rs2127183	Novel	7	95711872	DYNC1I1	A	C	C	0.4177	-0.0411	0.006843	1.9e-09	1.18e-09	1.9e-09	0.4132	-0.0441	0.012	0.000238	0.4198	-0.0397	0.00834	1.93e-06	0	YES	60
chr7:100492237:T:C	rs6979335	Novel	7	100492237	NYAP1	T	C	C	0.1921	-0.061	0.009537	1.6e-10	9.96e-11	3.41e-05	0.1866	-0.0696	0.01515	4.35e-06	0.1955	-0.0553	0.0123	6.49e-06	37.76	YES	61
chr7:158605408:G:A	rs80148128	Novel	7	158605408	PTPRN2	G	A	A	0.5013	0.0388	0.007017	3.21e-08	3.22e-08	3.21e-08	0.5106	0.0337	0.011878	0.00455	0.5187	0.0416	0.00871	1.78e-06	0	YES	62
chr8:1761106:G:A	rs10087654	Novel	8	1761106	CLN8	G	A	A	0.6987	0.0462	0.007853	4.03e-09	4.04e-09	0.000147	0.6839	0.0787	0.013041	1.59e-09	0.7007	0.0277	0.00983	0.00483	45.79	YES	63
chr8:8457501:CCAGAGAGGCT:C	rs11277366	Novel	8	8457501	PRAG1	CCAGAGAGGCT	C	C	0.4455	0.0422	0.007341	9.02e-09	0.00734173	9.02e-09	0.4448	0.0643	0.011917	6.83e-08	0.4529	0.0287	0.00933	0.0021	0	NO	64
chr8:11853604:CT:C	rs34504234	Known	8	11853604	CTSB	CT	C	C	0.2839	-0.0733	0.007781	4.49e-21	6.96e-21	6.28e-12	0.283	-0.1138	0.013226	7.67e-18	0.2756	-0.0518	0.00961	7.07e-08	38.7	YES	65
chr8:16840070:T:G	rs620490	Known	8	16840070	FGF20	T	G	G	0.2779	-0.0824	0.007584	1.68e-27	1.4e-27	1.68e-27	0.2694	-0.0986	0.013368	1.63e-13	0.2897	-0.0748	0.00922	4.98e-16	0	YES	66
chr8:22672162:G:C	rs4872005	Known	8	22672162	BIN3	G	C	C	0.3149	-0.0425	0.007364	7.86e-09	4.16e-09	1.73e-05	0.3031	-0.0817	0.012932	2.65e-10	0.3243	-0.0237	0.00896	0.00818	29.55	YES	67
chr8:109633256:C:G	rs6469273	Known	8	109633256	SYBU	C	G	G	0.2344	0.0533	0.008203	8.18e-11	8.2e-11	8.18e-11	0.2467	0.0632	0.013826	4.85e-06	0.227	0.048	0.0102	2.58e-06	0	YES	68
chr8:129873161:T:C	rs2663613	Known	8	129873161	CYRIB	T	C	C	0.4774	0.0392	0.006759	6.65e-09	6.66e-09	6.65e-09	0.4794	0.0493	0.011828	3.07e-05	0.4688	0.0343	0.00824	3.12e-05	0	YES	69
chr9:17580618:A:T	rs8181077	Known	9	17580618	SH3GL2	A	T	T	0.339	-0.074	0.007132	3.21e-25	4.17e-21	3.21e-25	0.3233	-0.086	0.012578	8.07e-12	0.3428	-0.0683	0.00866	3.05e-15	0	YES	70
chr9:17701891:C:G	rs1536072	Known	9	17701891	SH3GL2	C	G	G	0.2541	0.0786	0.007617	5.76e-25	7.48e-21	5.76e-25	0.2658	0.0831	0.013482	7.1e-10	0.2529	0.0765	0.00923	1.17e-16	0	YES	70
chr9:34154849:T:A	rs13296299	Known	9	34154849	UBAP1	T	A	A	0.2655	0.0525	0.007658	7.1e-12	7.13e-12	7.1e-12	0.2632	0.0759	0.013318	1.21e-08	0.2611	0.041	0.00938	1.22e-05	0	YES	71
chr10:15507549:A:C	rs10796307	Known	10	15507549	ITGA8	A	C	C	0.7144	0.0464	0.007579	9.22e-10	9.24e-10	1.34e-06	0.7157	0.0634	0.013336	1.99e-06	0.7047	0.0383	0.00921	3.21e-05	30.93	YES	72
chr10:102415138:G:A	rs2282295	Known	10	102415138	PSD	G	A	A	0.1077	0.0625	0.011099	1.79e-08	7.7e-07	4.8e-06	0.0971	0.0517	0.01974	0.00882	0.1091	0.0676	0.0134	4.92e-07	21.16	NO	73
chr10:102875346:G:A	rs12764899	Novel	10	102875346	AS3MT	G	A	A	0.2365	-0.0539	0.007924	1.03e-11	1.03e-11	1.03e-11	0.2393	-0.0572	0.013882	3.78e-05	0.2382	-0.0523	0.00965	5.94e-08	0	YES	74
chr10:119651405:C:T	rs144814361	Known	10	119651405	BAG3	C	T	T	0.0188	0.3234	0.027697	1.68e-31	1.69e-31	7.24e-14	0.0182	0.333	0.044712	9.51e-14	0.0184	0.3174	0.0353	2.32e-19	38.38	YES	75
chr10:119670121:T:C	rs2234962	Known	10	119670121	BAG3	T	C	C	0.2172	0.0535	0.008042	2.87e-11	6.31e-09	4.28e-10	0.2138	0.0624	0.01429	1.26e-05	0.2184	0.0493	0.00971	3.85e-07	7.06	YES	75
chr10:119856143:ACC:A	rs1174256174	Known	10	119856143	CASC2	ACC	A	A	0.204	-0.066	0.008479	7.06e-15	1.23e-08	7.06e-15	0.2095	-0.0619	0.014703	2.55e-05	0.2092	-0.068	0.0104	5.54e-11	0	YES	75
chr11:83789062:A:G	rs12284617	Known	11	83789062	DLG2	A	G	G	0.4263	-0.0416	0.00682	1.07e-09	1.07e-09	2.65e-09	0.4344	-0.076	0.011965	2.13e-10	0.4294	-0.025	0.00828	0.00254	1.83	YES	76
chr11:113721110:G:A	rs10750027	Novel	11	113721110	ZW10	G	A	A	0.5285	-0.0402	0.0067	1.97e-09	1.97e-09	0.000131	0.5503	-0.0289	0.011868	0.0149	0.5222	-0.0454	0.0081	2.11e-08	28.05	YES	77
chr11:133930880:G:A	rs11223628	Known	11	133930880	IGSF9B	G	A	A	0.3765	0.0538	0.007043	2.2e-14	2.21e-14	2.46e-09	0.3858	0.0937	0.012276	2.29e-14	0.3602	0.0342	0.00859	6.89e-05	21.92	YES	78
chr12:906303:G:C	rs2286028	Novel	12	906303	WNK1	G	C	C	0.189	0.0535	0.009066	3.62e-09	3.63e-09	3.62e-09	0.1848	0.0389	0.015142	0.0102	0.1909	0.0616	0.0113	5.16e-08	0	YES	79
chr12:40006146:T:A	rs28370650	Known	12	40006146	SLC2A13	T	A	A	0.0242	0.308	0.02414	2.78e-37	1.89e-14	3.69e-12	0.0349	0.3502	0.040276	3.47e-18	0.0217	0.2844	0.0302	4.16e-21	64.31	YES	80
chr12:40179612:G:A	rs17443099	Known	12	40179612	LRRK2	G	A	A	0.0189	0.2697	0.028581	3.86e-21	5.86e-11	0.000301	0.0268	0.3184	0.047095	1.37e-11	0.0171	0.2413	0.036	1.94e-11	78.73	YES	80
chr12:40220632:C:T	rs76904798	Known	12	40220632	LRRK2	C	T	T	0.1403	0.11	0.009625	3e-30	1.86e-22	4.71e-28	0.1461	0.1421	0.016548	8.91e-18	0.1305	0.0936	0.0118	2.58e-15	3.02	YES	80
chr12:40320097:T:C	rs35303786	Known	12	40320097	LRRK2	T	C	C	0.0169	0.1764	0.028114	3.51e-10	3.3e-12	3.51e-10	0.0191	0.2178	0.045306	1.53e-06	0.0151	0.1505	0.0359	2.7e-05	0	YES	80
chr12:40340400:G:A	rs34637584	Known	12	40340400	LRRK2	G	A	A	0.0166	2.208	0.110418	5.89e-89	9.4e-75	5.34e-30	0.0341	2.3136	0.229362	6.3e-24	0.0137	2.1761	0.126	7.38e-67	67.39	YES	80
chr12:46022785:T:C	rs6582585	Known	12	46022785	SCAF11	T	C	C	0.4656	-0.0465	0.006821	9.28e-12	2.66e-12	1.02e-09	0.4601	-0.056	0.011983	2.97e-06	0.4728	-0.042	0.00831	4.29e-07	9.35	YES	81
chr12:49549339:A:G	rs933738	Novel	12	49549339	KCNH3	A	G	G	0.1788	0.0628	0.009182	7.97e-12	6.23e-12	7.97e-12	0.1766	0.0744	0.015443	1.45e-06	0.1866	0.0564	0.0114	7.67e-07	0	YES	82
chr12:71785666:C:T	rs61754230	Novel	12	71785666	RAB21	C	T	T	0.0198	0.1756	0.025245	3.51e-12	3.52e-12	3e-09	0.0235	0.2267	0.043718	2.15e-07	0.0188	0.1501	0.0309	1.22e-06	11.59	YES	83
chr12:100991017:A:G	rs7964712	Novel	12	100991017	ANO4	A	G	G	0.3814	-0.038	0.006971	5e-08	3.76e-08	0.00391	0.3888	-0.0596	0.012105	8.5e-07	0.3705	-0.0273	0.00853	0.00138	52.84	YES	84
chr12:107466794:A:G	rs7350560	Novel	12	107466794	ABTB3	A	G	G	0.2175	0.0464	0.008239	1.78e-08	1.2e-08	2.23e-06	0.2128	0.0709	0.014369	8.05e-07	0.2121	0.0344	0.0101	0.000621	15.75	YES	85
chr12:109586736:A:G	rs2270375	Novel	12	109586736	MVK	A	G	G	0.2623	-0.0429	0.007736	2.93e-08	1.86e-08	0.000318	0.2587	-0.0525	0.013539	0.000105	0.2532	-0.0383	0.00944	4.99e-05	40.21	YES	86
chr12:122842051:G:T	rs10847864	Known	12	122842051	HIP1R	G	T	T	0.3468	0.1006	0.00759	4.25e-40	4.49e-40	9.55e-13	0.3594	0.1394	0.012792	1.19e-27	0.3394	0.0795	0.00943	3.35e-17	61.36	YES	87
chr13:49341314:T:C	rs1198499	Known	13	49341314	CAB39L	T	C	C	0.5036	0.0467	0.006748	4.48e-12	4.5e-12	6e-11	0.5173	0.0529	0.011878	8.45e-06	0.4816	0.0437	0.00819	9.54e-08	4.33	YES	88
chr13:97227087:T:C	rs1995052	Known	13	97227087	MBNL2	T	C	C	0.6585	-0.0414	0.00723	1.03e-08	1.03e-08	1.03e-08	0.6527	-0.0553	0.012566	1.08e-05	0.666	-0.0402	0.00954	2.51e-05	0	YES	89
chr13:109782884:C:T	rs1805097	Known	13	109782884	IRS2	C	T	T	0.337	0.0406	0.007393	3.99e-08	3.99e-08	9.45e-07	0.3362	0.0264	0.012597	0.0361	0.3351	0.0481	0.00914	1.4e-07	6.55	YES	90
chr14:37749513:AATT:A	rs36003317	Known	14	37749513	TTC6	AATT	A	A	0.2991	-0.0449	0.008067	2.61e-08	2.61e-08	3.3e-05	0.301	-0.0552	0.012836	1.7e-05	0.3139	-0.0382	0.0104	0.000233	28.12	YES	91
chr14:54881109:A:G	rs7155501	Known	14	54881109	GCH1	A	G	G	0.4234	-0.078	0.006798	1.79e-30	1.84e-30	1.31e-15	0.3971	-0.0974	0.012053	6.42e-16	0.4512	-0.069	0.00824	5.54e-17	35.18	YES	92
chr14:87997920:G:T	rs979812	Known	14	87997920	GALC	G	T	T	0.4377	0.0439	0.006721	6.49e-11	6.5e-11	3.55e-07	0.44	0.0611	0.011823	2.37e-07	0.4312	0.0356	0.00814	1.24e-05	24.27	YES	93
chr14:100746019:CAAAACAA:C	rs201348288	Novel	14	100746019	DLK1	CAAAACAA	C	C	0.0982	0.0702	0.012845	4.63e-08	4.63e-08	4.63e-08	0.1038	0.079	0.020001	7.82e-05	0.1126	0.0641	0.0168	0.000133	0	YES	94
chr15:50701476:TAAAA:T	rs35336805	Known	15	50701476	SPPL2A	TAAAA	T	T	0.1962	-0.0605	0.010773	1.96e-08	1.96e-08	1.96e-08	0.1946	-0.0726	0.014967	1.23e-06	0.198	-0.0475	0.0155	0.00221	0	YES	95
chr15:61701503:G:A	rs4774417	Known	15	61701503	VPS13C	G	A	A	0.7233	0.0733	0.007605	5.48e-22	4.61e-22	8.71e-12	0.7352	0.1094	0.013351	2.52e-16	0.7148	0.056	0.00926	1.47e-09	30.07	YES	96
chr15:64604181:A:C	rs648397	Novel	15	64604181	ZNF609	A	C	C	0.9727	0.1556	0.027302	1.2e-08	9.97e-09	5.47e-05	0.973	0.1743	0.044214	8.07e-05	0.9758	0.1441	0.0347	3.31e-05	32.21	YES	97
chr15:88973692:G:A	rs34631560	Novel	15	88973692	MFGE8	G	A	A	0.2835	-0.045	0.007612	3.39e-09	3.4e-09	0.000116	0.2727	-0.0343	0.013369	0.0103	0.2815	-0.0502	0.00927	6.15e-08	37.22	YES	98
chr16:1666009:A:C	rs8058190	Novel	16	1666009	CRAMP1	A	C	C	0.5439	-0.0506	0.00704	6.61e-13	6.64e-13	8.09e-08	0.5284	-0.086	0.012086	1.11e-12	0.5553	-0.0324	0.00865	0.000181	28.04	YES	99
chr16:19266171:A:T	rs6497339	Known	16	19266171	SYT17	A	T	T	0.5379	-0.0603	0.007064	1.39e-17	1.32e-17	1.39e-17	0.5092	-0.0696	0.012716	4.41e-08	0.5525	-0.0561	0.00849	3.88e-11	0	YES	100
chr16:28893412:CAAAAAG:C	rs68040616	Known	16	28893412	ATP2A1	CAAAAAG	C	C	0.6411	0.0423	0.007565	2.25e-08	1.26e-08	2.25e-08	0.6534	0.0423	0.012711	0.000875	0.6354	0.0423	0.00941	7e-06	0	YES	101
chr16:31038712:C:T	rs732172	Known	16	31038712	STX4	C	T	T	0.3588	-0.0887	0.007058	3.22e-36	2.02e-36	1.01e-11	0.3392	-0.1232	0.012494	6.16e-23	0.3722	-0.0725	0.00855	2.26e-17	51.73	YES	102
chr16:50811622:T:G	rs1861761	Known	16	50811622	CYLD	T	G	G	0.5006	-0.0522	0.00687	3.01e-14	2.42e-14	3.01e-14	0.4991	-0.0494	0.012032	4.03e-05	0.4953	-0.0535	0.00836	1.56e-10	0	YES	103
chr16:52610012:C:T	rs8046994	Known	16	52610012	TOX3	C	T	T	0.4143	0.0564	0.007249	7.21e-15	5.81e-15	2.31e-07	0.4163	0.0885	0.012069	2.25e-13	0.3956	0.0383	0.00907	2.42e-05	37.02	YES	104
chr16:52939375:A:G	rs1971534	Known	16	52939375	CHD9	A	G	G	0.7654	0.0537	0.008988	2.31e-09	2.92e-09	1.98e-05	0.7737	0.0942	0.014399	6.07e-11	0.7648	0.0279	0.0115	0.0155	42.96	YES	105
chr17:4932600:T:C	rs2243093	Novel	17	4932600	GP1BA	T	C	C	0.1304	0.0585	0.009712	1.71e-09	1.78e-09	0.00137	0.1244	0.0656	0.017633	0.000199	0.1397	0.0554	0.0116	1.92e-06	44.45	YES	106
chr17:7237287:A:G	rs222852	Known	17	7237287	PHF23	A	G	G	0.4196	-0.0411	0.006846	1.93e-09	3.38e-10	1.11e-08	0.4039	-0.0344	0.012097	0.00446	0.4221	-0.0443	0.00831	9.79e-08	4.51	YES	107
chr17:7594953:A:G	rs72827590	Known	17	7594953	FXR2	A	G	G	0.118	0.0584	0.01052	2.84e-08	3.24e-09	0.000418	0.1191	0.0948	0.018263	2.1e-07	0.1124	0.0403	0.0129	0.00172	35.12	YES	107
chr17:16091574:C:T	rs2078050	Known	17	16091574	NCOR1	C	T	T	0.5544	-0.0448	0.006826	5.27e-11	6.64e-11	5.27e-11	0.5615	-0.0565	0.012026	2.63e-06	0.5598	-0.0393	0.00831	2.23e-06	0	YES	108
chr17:17813217:A:G	rs12941356	Novel	17	17813217	SREBF1	A	G	G	0.5731	0.0414	0.006783	1.04e-09	1.08e-09	1.81e-06	0.5607	0.052	0.012031	1.55e-05	0.5688	0.042	0.00882	1.9e-06	21.49	YES	109
chr17:31296270:C:T	rs11080149	Novel	17	31296270	OMG	C	T	T	0.1341	0.0641	0.010024	1.61e-10	1.61e-10	1.61e-10	0.126	0.0812	0.017845	5.36e-06	0.1327	0.0562	0.0121	3.49e-06	0	YES	110
chr17:42628829:C:T	rs12601457	Known	17	42628829	TUBG1	C	T	T	0.2711	-0.0507	0.007913	1.48e-10	4e-11	3.13e-10	0.2699	-0.0818	0.013403	1.04e-09	0.2691	-0.0341	0.00982	0.000514	1.31	YES	111
chr17:44352876:C:T	rs5848	Known	17	44352876	GRN	C	T	T	0.2901	0.0604	0.007616	2.18e-15	1.14e-06	1.86e-08	0.2981	0.0619	0.01323	2.89e-06	0.2958	0.0596	0.00931	1.51e-10	27.48	NO	112
chr17:44402945:G:A	rs34359486	Known	17	44402945	GPATCH8/GRN	G	A	A	0.0707	0.0962	0.012836	6.64e-14	8.93e-15	9.42e-09	0.0747	0.0963	0.023423	3.93e-05	0.0785	0.0961	0.0153	3.69e-10	20.27	YES	112
chr17:46239844:C:A	rs2532384	Known	17	46239844	KANSL1	C	A	A	0.2145	-0.2137	0.008724	1.61e-132	1.01e-133	2.26e-42	0.2302	-0.2677	0.014709	5.17e-74	0.2065	-0.1844	0.0108	5.91e-65	56.93	YES	113
chr17:47535476:G:A	rs190825568	Novel	17	47535476	NPEPPS	G	A	A	0.1287	-0.0575	0.010427	3.5e-08	8.67e-05	8.75e-05	0.1437	-0.0519	0.017595	0.00318	0.1227	-0.0606	0.013	2.93e-06	23.47	NO	114
chr17:50146710:T:C	rs847680	Novel	17	50146710	PPP1R9B	T	C	C	0.1679	-0.0526	0.009146	8.85e-09	5.17e-08	8.85e-09	0.1652	-0.0789	0.016012	8.33e-07	0.1677	-0.0398	0.0111	0.000345	0	NO	115
chr17:61779284:A:G	rs11871753	Known	17	61779284	BRIP1	A	G	G	0.7411	0.0451	0.007945	1.38e-08	1.07e-08	1.38e-08	0.7437	0.051	0.013923	0.000249	0.7476	0.0423	0.00969	1.26e-05	0	YES	116
chr17:62016181:A:C	rs72843781	Known	17	62016181	MED13	A	C	C	0.345	0.044	0.00771	1.15e-08	4.38e-05	0.00019	0.3497	0.0775	0.01306	2.96e-09	0.3623	0.0261	0.00956	0.00635	55.9	YES	116
chr17:68281293:T:G	rs58426209	Novel	17	68281293	SLC16A6	T	G	G	0.2047	-0.0567	0.00866	5.85e-11	4.56e-11	5.85e-11	0.2054	-0.0628	0.014663	1.85e-05	0.1938	-0.0534	0.0107	6.38e-07	0	YES	117
chr17:78425279:TTTATC:T	rs143392722	Known	17	78425279	DNAH17	TTTATC	T	T	0.1789	-0.0601	0.010226	4.17e-09	1.72e-12	1.66e-06	0.1797	-0.0692	0.015557	8.66e-06	0.1657	-0.0532	0.0136	8.9e-05	18.67	YES	118
chr17:81996668:T:A	rs8074498	Known	17	81996668	ASPSCR1	T	A	A	0.5683	0.0429	0.00732	4.62e-09	2.88e-09	8.77e-05	0.5643	0.0201	0.012417	0.106	0.5796	0.0551	0.00907	1.25e-09	42.46	YES	119
chr18:34050285:GA:G	rs2076574176	Known	18	34050285	NOL4	GA	G	G	0.2089	0.0653	0.010361	2.93e-10	3.59e-10	2.93e-10	0.2047	0.0634	0.01447	1.18e-05	0.2084	0.0672	0.0148	5.78e-06	0	YES	120
chr18:43093415:A:G	rs12456492	Known	18	43093415	RIT2	A	G	G	0.3222	0.0694	0.007157	3.11e-22	3.85e-22	3.02e-11	0.324	0.1044	0.012531	7.99e-17	0.326	0.0525	0.00873	1.8e-09	49	YES	121
chr19:2353152:C:A	rs1128402	Known	19	2353152	SPPL2B	C	A	A	0.212	0.048	0.008256	6.1e-09	6.11e-09	4.02e-05	0.2193	0.0709	0.014494	1e-06	0.2138	0.037	0.01	0.00023	35.79	YES	122
chr19:18482743:T:C	rs8105994	Novel	19	18482743	ELL	T	C	C	0.3398	-0.044	0.007132	6.85e-10	6.87e-10	2.52e-08	0.3333	-0.0332	0.012539	0.0081	0.3506	-0.0492	0.00868	1.42e-08	7.35	YES	123
chr19:32563836:G:A	rs11669800	Novel	19	32563836	PDCD5	G	A	A	0.0207	0.1407	0.024239	6.45e-09	6.46e-09	1.62e-06	0.0206	0.1548	0.043942	0.000427	0.0204	0.1345	0.0291	3.66e-06	21.77	YES	124
chr19:49145273:A:G	rs4802574	Novel	19	49145273	PPFIA3	A	G	G	0.4403	-0.0412	0.00681	1.45e-09	1.45e-09	1.45e-09	0.4356	-0.0406	0.012039	0.000745	0.4392	-0.0415	0.00826	5.07e-07	0	YES	125
chr20:3172857:G:A	rs55785911	Novel	20	3172857	LZTS3	G	A	A	0.3567	-0.0431	0.007194	2.09e-09	1.85e-09	4.03e-06	0.3539	-0.0517	0.012523	3.66e-05	0.3472	-0.0389	0.0088	9.82e-06	23.96	YES	126
chr20:6005604:ACAAT:A	rs143230159	Known	20	6005604	CRLS1	ACAAT	A	A	0.1274	0.0625	0.01124	2.69e-08	2.38e-08	3.9e-08	0.1286	0.0521	0.017957	0.00372	0.1248	0.0693	0.0144	1.57e-06	1.03	YES	127
chr20:31805133:ATGC:A	rs35428411	Known	20	31805133	TPX2	ATGC	A	A	0.2979	-0.0495	0.008153	1.27e-09	1.27e-09	5.95e-09	0.3108	-0.0559	0.012959	1.61e-05	0.3192	-0.0453	0.0105	1.57e-05	2.73	YES	128
chr20:50535462:T:C	rs117517602	Novel	20	50535462	PTPN1	T	C	C	0.0764	0.0692	0.012622	4.19e-08	4.2e-08	1.78e-07	0.0771	0.0643	0.022158	0.00371	0.0753	0.0716	0.0154	3.17e-06	5.57	YES	129
chr21:37519947:A:G	rs11701836	Known	21	37519947	DYRK1A	A	G	G	0.2636	0.064	0.007547	2.25e-17	2.2e-17	1.84e-12	0.2775	0.0901	0.013316	1.32e-11	0.2742	0.0516	0.00915	1.7e-08	16.41	YES	130
chr21:40577012:T:C	rs4816690	Novel	21	40577012	DSCAM	T	C	C	0.4881	0.0396	0.007113	2.59e-08	1.45e-08	2.59e-08	0.4889	0.0561	0.01184	2.16e-06	0.4938	0.0302	0.00887	0.000661	0	YES	131
chr21:42221495:G:A	rs4148103	Novel	21	42221495	ABCG1	G	A	A	0.0768	-0.0802	0.013041	7.75e-10	8.71e-10	9.85e-10	0.0766	-0.0913	0.022592	5.32e-05	0.0779	-0.0746	0.016	2.94e-06	0.62	YES	132
chr21:44366954:G:T	rs118075805	Novel	21	44366954	TRPM2	G	T	T	0.015	0.198	0.033656	4.03e-09	4.66e-09	6.01e-07	0.0201	0.2617	0.054632	1.67e-06	0.0135	0.159	0.0427	0.000198	17.76	YES	133
chr21:45161847:C:A	rs8130097	Novel	21	45161847	ADARB1	C	A	A	0.0504	0.0971	0.015804	8.04e-10	5.97e-10	1.5e-08	0.0532	0.1412	0.026739	1.29e-07	0.0535	0.0734	0.0196	0.000178	8.19	YES	134

## Sheet: Table S4
SNP	rsID	CHR	BP	Reference allele	Alternative allele	Effect allele	Effect allele frequency	Beta, all studies	SE, all studies	P, all studies	Freq, AJ	Freq SE, AJ	P, AJ	BETA, AJ	SE, AJ	Freq, FIN	Freq SE, FIN	P, FIN	BETA, FIN	SE, FIN	Freq, ICE	Freq SE, ICE	P, ICE	BETA, ICE	SE, ICE	Freq, EUR non-Finnish	Freq SE, EUR non-Finnish	P, EUR non-Finnish	BETA, EUR non-Finnish	SE, EUR non-Finnish
chr1:52724687:T:G	rs377808	1	52724687	T	G	G	0.5038	-0.0486	0.007518	1.02e-10	0.4221	0.0064	0.7795	-0.0151	0.0539342						0.5334	0	0.014246	-0.0592119	0.024072	0.5025	0.0069	1.873e-09	-0.0482	0.00802203
chr1:112106855:A:G	rs12128848	1	112106855	A	G	G	0.2887	-0.0414	0.007482	3.15e-08	0.3714	0.0048	0.3091	-0.0561	0.0551562	0.2774	0.0032	0.004206	-0.0635	0.0221851	0.2686	0	0.5191	-0.0171462	0.027143	0.2885	0.0081	1.732e-06	-0.0402	0.00840579
chr1:155235843:T:C	rs76763715	1	155235843	T	C	C	0.0134	0.8378	0.068036	7.61e-35	0.0443	0.0091	1.516e-11	0.924	0.136963											0.0028	0.0015	5.24e-24	0.8095	0.0801074
chr1:155236246:G:A	rs75548401	1	155236246	G	A	A	0.0102	0.3649	0.033524	1.36e-27	0.0036	0.0002	0.7848	0.1448	0.530268	0.0098	0.0019	1.443e-05	0.3912	0.0901961	0.0108	0	0.26989	0.123986	0.11221	0.0101	0.0027	2.422e-24	0.3893	0.0382396
chr1:155236376:C:T	rs2230288	1	155236376	C	T	T	0.0154	0.4595	0.024464	1.05e-78	0.008	0.0006	0.07579	0.5931	0.334018	0.0421	0.0035	1.481e-14	0.3436	0.0446863						0.0154	0.0034	3.013e-67	0.5085	0.0293496
chr1:161000299:C:T	rs72712862	1	161000299	C	T	T	0.0113	0.2103	0.033683	4.28e-10	0.0141	0.0025	0.003905	0.6652	0.230513	0.0156	0.0003	0.01874	0.188	0.0799774	0.0103	0	0.00051602	0.371564	0.10696	0.0114	0.0007	8.161e-06	0.1793	0.0401935
chr1:161067049:C:G	rs72712893	1	161067049	C	G	G	0.0113	0.2045	0.032824	4.66e-10	0.0141	0.0026	0.00292	0.6885	0.231348	0.0157	0.0002	0.01256	0.1878	0.0752402	0.0103	0	0.00044905	0.375006	0.10688	0.0114	0.0008	1.258e-05	0.1719	0.0393608
chr1:161327996:A:G	rs72714968	1	161327996	A	G	G	0.0244	0.1536	0.022409	7.16e-12	0.0109	0									0.0214	0	0.029721	0.169743	0.078112	0.0248	0.0036	5.611e-12	0.1653	0.0239941
chr1:161419856:G:A	rs61802091	1	161419856	G	A	A	0.1294	-0.067	0.010383	1.1e-10	0.1309	0.0033	0.2641	-0.0887	0.0794267	0.0849	0.0015	0.01586	-0.0866	0.035902	0.1195	0	0.043983	-0.0758017	0.03783	0.1302	0.0045	2.496e-08	-0.0637	0.011429
chr1:171747480:T:TAGAG	rs3049686	1	171747480	T	TAGAG	TAGAG	0.3059	-0.0491	0.008119	1.47e-09	0.4016	0.0045	0.3716	-0.0484	0.0541702	0.2524	0.0012	0.5195	-0.0147	0.022822	0.294	0	0.0011699	-0.0866478	0.026555	0.3046	0.008	7.143e-08	-0.0503	0.00933636
chr1:205770138:C:T	rs708723	1	205770138	C	T	T	0.5508	0.0752	0.006785	1.5e-28	0.6111	0.0126	4.79e-05	0.2229	0.0548253	0.5796	0.0048	0.0005623	0.0693	0.0200918	0.4781	0	0.016999	0.0573251	0.023924	0.557	0.0127	8.525e-23	0.075	0.00763122
chr1:226731418:A:G	rs10495249	1	226731418	A	G	G	0.2814	-0.0574	0.007458	1.4e-14	0.2915	0.0005	0.6007	-0.0306	0.0584645	0.2825	0	0.003015	-0.0654	0.0220484	0.3	0	0.41465	0.0207825	0.025989	0.2794	0.0073	1.092e-14	-0.065	0.00841091
chr1:232508908:A:G	rs12073680	1	232508908	A	G	G	0.1286	0.0672	0.010298	6.76e-11	0.1706	0.0028	0.3733	0.0627	0.070425	0.0958	0.0002	0.5823	0.0185	0.0336346	0.1098	0	0.30687	0.0382587	0.037874	0.1291	0.0087	3.795e-11	0.0757	0.0114491
chr1:243546888:T:C	rs7517340	1	243546888	T	C	C	0.8053	-0.0506	0.008658	5.09e-09	0.8662	0.0053	0.01073	-0.2039	0.0799178	0.7906	0.0049	0.2684	-0.0268	0.0242149	0.7721	0	0.37436	-0.0256677	0.02848	0.8084	0.0077	2.3e-08	-0.0551	0.00986082
chr2:17966582:A:T	rs76116224	2	17966582	A	T	T	0.0988	-0.0731	0.011815	6.13e-10	0.0638	0.0032	0.6236	-0.0533	0.108608	0.0951	0.0033	0.07808	-0.0605	0.0343372	0.1389	0	0.05318	-0.0672087	0.035015	0.0933	0.0065	1.991e-08	-0.0763	0.013594
chr2:23718478:T:C	rs12478701	2	23718478	T	C	C	0.4858	0.0386	0.006699	8.32e-09	0.5181	0.0049	0.0002274	0.1975	0.0535745	0.4812	0.0038	0.1617	0.0277	0.0197945	0.5048	0	0.0018982	0.0747235	0.023891	0.4832	0.0039	8.974e-06	0.0335	0.00754415
chr2:31572741:C:A	rs6749019	2	31572741	C	A	A	0.5418	0.0397	0.006783	4.83e-09	0.6506	0.0101	0.4458	0.0428	0.0561359	0.5614	0.0006	0.1083	0.032	0.0199268	0.577	0	0.24117	0.0283995	0.024316	0.5364	0.0069	3.926e-08	0.0419	0.0076263
chr2:32623787:T:G	rs13010404	2	32623787	T	G	G	0.3358	-0.0531	0.007698	5.29e-12	0.3533	0.0033	0.194	-0.0708	0.0545103						0.2774	0	0.05023	-0.0534008	0.02712	0.3407	0.0054	4.713e-11	-0.0535	0.00813103
chr2:61536072:T:C	rs9309337	2	61536072	T	C	C	0.7557	-0.0516	0.007928	7.58e-11	0.7697	0.004	0.4043	-0.0522	0.0625925	0.7615	0.0005	0.1394	-0.0343	0.0232066	0.7658	0	0.040702	-0.0573251	0.027901	0.7543	0.0051	2.063e-09	-0.0536	0.00894412
chr2:69465874:C:T	rs9309428	2	69465874	C	T	T	0.4355	0.0494	0.006781	3.21e-13	0.5668	0.0068	0.3275	-0.0534	0.0545364	0.4236	0.0011	0.01114	0.0505	0.0198954	0.3999	0	0.052709	0.0468836	0.024312	0.4362	0.0105	1.456e-11	0.0515	0.00762712
chr2:95326214:C:T	rs7563891	2	95326214	C	T	T	0.6357	0.0458	0.007302	3.56e-10	0.6683	0.0333	0.1078	0.1025	0.0637374	0.681	0.0035	0.2477	0.0245	0.0211946	0.6143	0	0.1013	0.040822	0.024655	0.6377	0.0241	3.991e-09	0.0486	0.00825889
chr2:101170053:A:G	rs60954733	2	101170053	A	G	G	0.2434	-0.0455	0.007889	8.05e-09	0.1199	0.0027	0.08324	-0.1427	0.0823813	0.2427	0.0017	0.01183	-0.0586	0.0232801	0.2791	0	0.068125	-0.0491902	0.026861	0.2409	0.0108	2.163e-06	-0.0421	0.00888642
chr2:134834675:T:C	rs6758044	2	134834675	T	C	C	0.4056	-0.1014	0.007235	1.25e-44	0.7109	0.0077	1.235e-07	-0.3178	0.0600956	0.3449	0.0025	7.63e-05	-0.0833	0.021058	0.2902	0	0.010549	-0.0682788	0.026786	0.41	0.0391	5.03e-37	-0.1031	0.00811003
chr2:147901026:G:A	rs3754541	2	147901026	G	A	A	0.2012	-0.0546	0.008915	9.11e-10	0.3158	0.0027	0.5889	-0.0312	0.0577317	0.1108	0.0005	0.109	-0.0508	0.0316964						0.1981	0.0026	3.584e-09	-0.0556	0.00942001
chr2:157798690:A:G	rs10173157	2	157798690	A	G	G	0.7996	-0.0506	0.008776	8.14e-09	0.8488	0.0059	0.6342	-0.0346	0.072716	0.8494	0.005	0.3645	-0.0251	0.027679	0.7907	0	0.45198	-0.0227395	0.02965	0.7995	0.0141	5.998e-09	-0.0572	0.00983356
chr2:160967491:C:G	rs1710669	2	160967491	C	G	G	0.748	0.0452	0.00825	4.29e-08	0.83	0.0059	0.3483	0.0669	0.0713302	0.7867	0.0004	0.003021	0.0724	0.0244133						0.7466	0.0122	2.918e-06	0.0413	0.00883137
chr2:168129365:A:G	rs12618884	2	168129365	A	G	G	0.4655	0.0398	0.006794	4.67e-09	0.3725	0.0003	0.8215	-0.0124	0.0549606	0.3894	0.0012	0.0002803	0.0737	0.0202871	0.4873	0	0.60969	0.0119286	0.024093	0.4654	0.012	3.638e-07	0.0388	0.00762731
chr2:168260515:G:T	rs2102808	2	168260515	G	T	T	0.128	0.1511	0.009954	4.76e-52	0.1111	0.0046	0.5696	0.0489	0.0859945	0.1063	0.002	0.006139	0.0863	0.0314933	0.1269	0	0.025741	0.0788112	0.035424	0.1283	0.0085	6.635e-52	0.1679	0.0110761
chr3:7024398:G:A	rs17046610	3	7024398	G	A	A	0.0436	-0.1197	0.016109	1.08e-13	0.0183	0.0021	0.3213	-0.1877	0.189254	0.0957	0.0025	0.004648	-0.0967	0.034164	0.0506	0	0.5992	-0.0283995	0.054609	0.0429	0.0046	1.374e-12	-0.1381	0.0194874
chr3:17710565:A:G	rs144678625	3	17710565	A	G	G	0.0139	0.167	0.030197	3.2e-08											0.0109	0	0.15416	0.159565	0.11179	0.0142	0.0008	8.782e-08	0.1704	0.0318488
chr3:18247575:C:A	rs73034368	3	18247575	C	A	A	0.0424	0.1309	0.016744	5.37e-15	0.0269	0.0016	0.4134	0.1359	0.166152	0.0525	0	0.001713	0.1339	0.0426984	0.0656	0	0.73883	-0.0161294	0.048291	0.0386	0.005	5.02e-15	0.1549	0.019792
chr3:28658687:A:G	rs1461806	3	28658687	A	G	G	0.6139	-0.0503	0.006938	4.17e-13	0.6486	0.0024	0.5536	-0.0336	0.0567209	0.5946	0.0002	0.4457	-0.0154	0.020194	0.5807	0	0.0041189	-0.0695261	0.02419	0.6166	0.0062	6.055e-12	-0.0539	0.00783618
chr3:39481512:T:C	rs1768208	3	39481512	T	C	C	0.7236	-0.0418	0.00738	1.48e-08	0.7119	0.0103	0.9719	-0.0021	0.0596161	0.6902	0.0037	0.02193	-0.049	0.0213826	0.7269	0	0.50486	-0.0178399	0.026842	0.7236	0.0082	1.349e-07	-0.0438	0.00830795
chr3:58410136:A:G	rs56384862	3	58410136	A	G	G	0.3691	0.0429	0.00782	4.22e-08	0.4931	0.0091	0.5041	-0.0356	0.0532892	0.2474	0.0017	0.2796	0.0248	0.0229371	0.3014	0	0.018267	0.0610951	0.026058	0.3737	0.0121	2.891e-07	0.0458	0.00892715
chr3:121842918:C:T	rs58088236	3	121842918	C	T	T	0.3844	-0.0395	0.00683	7.33e-09	0.3293	0.0087	0.1245	-0.0886	0.0576764	0.4202	0	0.107	-0.0323	0.0200394	0.4027	0	0.94968	-0.0010005	0.022853	0.3835	0.0141	1.175e-08	-0.0441	0.00773235
chr3:151405709:T:C	rs11717169	3	151405709	T	C	C	0.3691	-0.0459	0.007302	3.26e-10	0.3143	0.0005	0.737	0.0193	0.0574698	0.3953	0.0017	0.001142	-0.0657	0.0201968						0.3702	0.0059	2.427e-08	-0.0441	0.00790545
chr3:151990484:CGAAA:C	rs10569457	3	151990484	CGAAA	C	C	0.1893	-0.0532	0.009416	1.61e-08	0.2223	0.002	0.8768	0.0099	0.0638598	0.2378	0.0013	0.02497	-0.052	0.023195	0.1919	0	0.062097	-0.0576291	0.030821	0.188	0.0049	7.861e-07	-0.0549	0.0111161
chr3:151946018:GAGAATTTC:G	rs1719750116	3	151946018	GAGAATTTC	G	G	0.1846	-0.0539	0.009641	2.26e-08	0.1955	0.0001	0.7116	0.0249	0.0673504	0.1963	0.0032	0.0103	-0.064	0.0249455	0.1753	0	0.17664	-0.0429075	0.03175	0.1855	0.008	7.9e-07	-0.0554	0.0112195
chr3:155551064:A:G	rs359545	3	155551064	A	G	G	0.84	0.0573	0.009272	6.42e-10	0.8508	0.0009	0.4508	0.0578	0.0766495	0.8195	0.0011	0.01411	0.0632	0.0257491	0.8304	0	0.096126	0.0534008	0.032273	0.8407	0.0057	7.505e-08	0.0567	0.0105417
chr3:161328149:A:T	rs11929238	3	161328149	A	T	T	0.3196	0.0572	0.007974	7.37e-13	0.3681	0.0029	0.1129	0.0874	0.0551318	0.3198	0.0021	0.6429	0.0098	0.0211367	0.3646	0	0.0079777	0.0657877	0.024802	0.3116	0.0082	5.03e-12	0.0643	0.00931246
chr3:179199217:A:G	rs3729674	3	179199217	A	G	G	0.1938	0.0622	0.008566	3.83e-13	0.2789	0.0026	0.005337	0.1647	0.0591179	0.167	0.0011	0.0503	0.052	0.0265658	0.1546	0	0.099909	0.0535408	0.032639	0.195	0.0153	1.08e-10	0.0616	0.00954254
chr3:183028420:C:T	rs34822404	3	183028420	C	T	T	0.1895	-0.1167	0.008659	2.13e-41						0.1951	0.0028	3.772e-06	-0.1175	0.0254133	0.186	0	0.019582	-0.0725707	0.031273	0.1893	0.009	8.073e-35	-0.1198	0.00973249
chr4:940049:C:A	rs77186370	4	940049	C	A	A	0.0224	0.1209	0.021878	3.28e-08						0.0325	0	0.05733	0.1068	0.0561873	0.0193	0	0.006609	0.219938	0.080967	0.0227	0.0046	4.817e-06	0.1149	0.0251279
chr4:950422:A:C	rs34884217	4	950422	A	C	C	0.1052	-0.1238	0.011479	4.07e-27	0.0922	0.0039	0.08644	-0.1553	0.0905812	0.0494	0.0017	0.001186	-0.1529	0.047159	0.0971	0	0.001004	-0.139262	0.042318	0.1062	0.0044	5.883e-22	-0.1198	0.0124383
chr4:958159:T:C	rs34311866	4	958159	T	C	C	0.1927	0.1637	0.008365	2.84e-85	0.3254	0.0106	0.003246	0.1687	0.0573141	0.2074	0.0044	1.644e-08	0.1342	0.0237698	0.2005	0	0.0020715	0.0907544	0.029385	0.1878	0.0101	2.084e-76	0.1759	0.00950837
chr4:2934914:T:G	rs2857866	4	2934914	T	G	G	0.8147	0.0721	0.008851	3.78e-16	0.852	0.0067	0.2214	0.0919	0.0751545	0.8197	0.0003	0.0001775	0.0979	0.0261132	0.802	0	0.026245	0.0682788	0.03064	0.8153	0.0064	6.991e-12	0.0684	0.00997399
chr4:15735725:G:A	rs4698412	4	15735725	G	A	A	0.5513	0.072	0.006741	1.24e-26	0.566	0.0042	0.239	0.0624	0.0529941	0.5629	0.0067	0.002461	0.0604	0.0199465	0.5736	0	0.39712	0.0202027	0.02421	0.5486	0.012	1.935e-25	0.079	0.00757896
chr4:18000605:ATC:A	rs59912548	4	18000605	ATC	A	A	0.1339	-0.0974	0.011416	1.44e-17	0.2314	0	0.4038	0.0525	0.0628853	0.0741	0	0.1099	-0.0604	0.037782	0.0988	0	0.07935	-0.071496	0.04081	0.1334	0.0069	5.872e-18	-0.1104	0.0127852
chr4:76252761:C:A	rs13117238	4	76252761	C	A	A	0.1639	0.0727	0.008967	5.18e-16	0.2246	0.0073	0.002977	-0.1893	0.0637352	0.2017	0.0001	0.0005889	0.0836	0.0243258	0.1854	0	0.098474	0.0506931	0.030503	0.1595	0.0084	7.509e-15	0.08	0.0102886
chr4:76278760:G:A	rs28628748	4	76278760	G	A	A	0.369	-0.0708	0.00696	2.64e-24	0.3047	0.0094	0.01742	-0.1377	0.0579126	0.3436	0.0024	0.004207	-0.0599	0.0209279	0.3863	0	0.76171	-0.00702461	0.024733	0.3686	0.0074	3.196e-23	-0.0775	0.00780747
chr4:89704960:G:A	rs356182	4	89704960	G	A	A	0.6392	-0.1875	0.007004	7.47e-158	0.6482	0.0163	5.088e-06	-0.2556	0.0560388	0.6523	0.0096	2.351e-10	-0.1304	0.0205793	0.6659	0	1.3162e-08	-0.142367	0.025035
chr4:89837794:A:G	rs2301134	4	89837794	A	G	G	0.5048	0.041	0.006758	1.3e-09	0.5022	0.0041	0.09175	0.0904	0.0536105	0.5697	0.0027	0.004308	0.0569	0.0199322	0.5003	0	0.035906	0.0502412	0.023975	0.5052	0.0079	1.331e-06	0.0367	0.00759038
chr4:113447909:C:T	rs13117519	4	113447909	C	T	T	0.1708	0.0717	0.009009	1.74e-15	0.1491	0.0066	0.02782	0.1655	0.0752336	0.1267	0.0016	1.331e-05	0.1269	0.0291393	0.1689	0	0.10802	0.0506931	0.031422	0.1713	0.0055	5.788e-11	0.0656	0.0100166
chr4:169711869:T:A	rs72696649	4	169711869	T	A	A	0.3516	-0.052	0.007165	3.94e-13	0.2881	0.008	0.178	-0.079	0.0586515	0.2922	0.0042	0.005446	-0.061	0.0219472	0.3346	0	0.85021	-0.00501254	0.025417	0.3545	0.0062	6.961e-12	-0.055	0.0080193
chr4:169996341:A:C	rs75739600	4	169996341	A	C	C	0.0763	0.0739	0.013183	2.08e-08	0.0854	0.0023	0.5486	-0.058	0.0966893	0.0307	0.002	0.9555	0.0032	0.0573462	0.0654	0	0.098446	0.0788112	0.047566	0.0772	0.0058	1.635e-08	0.0806	0.0142737
chr5:1431099:C:T	rs461753	5	1431099	C	T	T	0.2165	-0.0449	0.008143	3.51e-08	0.2838	0.0115	0.02742	-0.1307	0.0592613	0.3224	0.0021	0.5406	-0.0129	0.0210817	0.2058	0	0.034068	-0.0640053	0.030152	0.2157	0.0065	4.42e-07	-0.0472	0.00934669
chr5:60842132:A:G	rs1867598	5	60842132	A	G	G	0.0931	0.1355	0.011342	6.74e-33	0.1683	0.0056	0.01224	0.1807	0.0721315	0.0932	0.001	0.0001949	0.1225	0.0328812	0.0916	0	0.13388	0.0620354	0.041161	0.0908	0.0111	6.899e-29	0.1432	0.0128392
chr5:76303383:C:T	rs246814	5	76303383	C	T	T	0.0801	0.084	0.012121	4.21e-12	0.116	0.0016	0.0138	0.2006	0.0814643	0.1099	0.0004	0.05655	0.0602	0.0315717	0.0755	0	0.0831	0.0778865	0.044721	0.0795	0.0029	7.277e-10	0.0858	0.0139287
chr5:80530472:T:A	rs10054911	5	80530472	T	A	A	0.0546	-0.0867	0.015063	8.62e-09	0.0467	0.0034	0.9143	-0.013	0.120799	0.055	0.0009	0.04006	-0.0899	0.0437868	0.0316	0	0.15955	-0.0998203	0.071237	0.056	0.0022	1.699e-07	-0.087	0.0166362
chr5:124872055:A:T	rs11241774	5	124872055	A	T	T	0.523	0.0387	0.006922	2.26e-08	0.6451	0.0002	0.06192	0.1047	0.0560832	0.5541	0.0017	0.4962	0.0136	0.0199859	0.4593	0	0.024008	0.0544882	0.024058	0.5273	0.0087	4.199e-07	0.0396	0.00782654
chr5:138443292:A:C	rs2350640	5	138443292	A	C	C	0.5476	-0.0394	0.006743	5.12e-09	0.5911	0.0021	0.08701	-0.0934	0.0545757	0.519	0.0009	0.002637	-0.0594	0.0197528	0.5753	0	0.95891	-0.0009995	0.02267	0.5437	0.0065	1.99e-07	-0.0397	0.00763422
chr6:13664623:G:A	rs7741241	6	13664623	G	A	A	0.3697	-0.0402	0.006977	8.32e-09	0.3808	0.0014	0.006554	-0.1519	0.0558724	0.3399	0.0038	0.2195	-0.0256	0.0208493	0.334	0	0.23099	-0.0304592	0.025547	0.3729	0.0058	1.548e-07	-0.041	0.00781435
chr6:20023315:TA:T	rs60740436	6	20023315	TA	T	T	0.4161	0.0387	0.006834	1.49e-08	0.3335	0.0096	0.7553	-0.0177	0.0567929	0.441	0.0037	0.4944	0.0136	0.0199026	0.447	0	0.16275	0.0334348	0.024143	0.4145	0.0107	1.089e-08	0.044	0.00769735
chr6:27224312:T:C	rs4713072	6	27224312	T	C	C	0.2597	0.0462	0.007594	1.17e-09	0.3266	0.0058	0.05751	0.1086	0.0571755	0.3254	0.0012	0.006902	0.0569	0.0210621	0.2211	0	0.65357	0.0129162	0.028966	0.2616	0.0188	8.528e-08	0.0459	0.00857049
chr6:27287064:A:T	rs6913724	6	27287064	A	T	T	0.4881	0.0436	0.006794	1.39e-10	0.4489	0.0064	0.7364	0.0181	0.0537691	0.4457	0.0014	0.001549	0.0627	0.0198083	0.6251	0	0.47239	0.018164	0.024909	0.4762	0.0167	1.064e-08	0.0437	0.0076396
chr6:29015989:G:A	rs41316625	6	29015989	G	A	A	0.0437	-0.0983	0.016811	5e-09	0.0588	0.0016	0.6083	0.0565	0.110244	0.0437	0.0006	0.03956	-0.0997	0.0484377	0.0464	0	0.19887	-0.0747235	0.058298	0.0429	0.0044	3.669e-08	-0.1053	0.0191243
chr6:32603345:C:T	rs2647066	6	32603345	C	T	T	0.1682	-0.1374	0.009273	1.13e-49	0.1857	0.0066	0.005597	-0.1902	0.0686518	0.15	0.0028	8.384e-07	-0.1411	0.0286427	0.1743	0	0.03972	-0.0661398	0.031994	0.1675	0.0206	4.717e-43	-0.1432	0.0104103
chr6:69763057:AT:A	rs1236644794	6	69763057	AT	A	A	0.4957	0.0562	0.007173	4.71e-15	0.5024	0.0019	0.1758	0.0725	0.0535529						0.4902	0	0.089799	0.0411419	0.023991	0.4959	0.008	4.726e-14	0.0573	0.0076002
chr6:71778059:C:T	rs12528068	6	71778059	C	T	T	0.2825	0.0578	0.007449	8.51e-15	0.2798	0.0079	0.8954	-0.0078	0.0593271	0.2461	0.0004	0.03836	0.0475	0.0229359	0.2839	0	0.0076479	0.0704585	0.026357	0.2824	0.0051	1.227e-12	0.0592	0.00833533
chr6:111836412:T:C	rs13340407	6	111836412	T	C	C	0.139	-0.0597	0.010058	2.93e-09	0.1972	0.0019	0.856	0.012	0.0661272	0.0768	0.0002	0.02509	-0.0835	0.0372765	0.1251	0	0.36096	-0.0335568	0.036561	0.1387	0.0139	2.025e-08	-0.062	0.011052
chr6:132828914:A:G	rs146617529	6	132828914	A	G	G	0.0278	0.1992	0.021359	1.1e-20	0.0161	0.0027	0.5737	0.1214	0.21578	0.0319	0.0007	0.009694	0.1397	0.05401						0.0279	0.0028	1.678e-19	0.2113	0.0233933
chr7:23076996:G:A	rs6461688	7	23076996	G	A	A	0.4066	-0.0775	0.006958	8.19e-29	0.4367	0.0023	0.4197	-0.0431	0.0534115	0.426	0.0056	0.0003763	-0.0714	0.0200778	0.3744	0	0.028804	-0.0544562	0.024975	0.4093	0.0098	3.256e-25	-0.0815	0.00785618
chr7:95711872:A:C	rs2127183	7	95711872	A	C	C	0.4177	-0.0411	0.006843	1.9e-09	0.4199	0.0068	0.7093	0.02	0.0536486	0.4219	0.0008	0.1593	-0.0282	0.0200365	0.4331	0	0.023372	-0.0555127	0.024258	0.416	0.0052	2.814e-08	-0.0429	0.00772607
chr7:100492237:T:C	rs6979335	7	100492237	T	C	C	0.1921	-0.061	0.009537	1.6e-10	0.2159	0.0092	0.3115	-0.0671	0.0662991											0.1915	0.0054	1.232e-10	-0.0622	0.00966538
chr7:158605408:G:A	rs80148128	7	158605408	G	A	A	0.5013	0.0388	0.007017	3.21e-08	0.4858	0.0076	0.5671	-0.0306	0.0534659	0.611	0.0008	0.2188	0.025	0.0203297						0.5017	0.0077	2.488e-08	0.0421	0.00755278
chr8:1761106:G:A	rs10087654	8	1761106	G	A	A	0.6987	0.0462	0.007853	4.03e-09	0.6476	0.0074	0.6935	-0.0219	0.0555683						0.7156	0	0.036379	0.0565704	0.026856	0.6981	0.011	1.896e-08	0.0467	0.00830779
chr8:8457501:CCAGAGAGGCT:C	rs11277366	8	8457501	CCAGAGAGGCT	C	C	0.4455	0.0422	0.007341	9.02e-09	0.3488	0.0061	0.7084	0.0208	0.0556141	0.5028	0.0017	0.3287	0.0194	0.0198621	0.3988	0	0.11249	0.0392207	0.024447	0.4531	0.0121	2.339e-08	0.0472	0.00845143
chr8:11853604:CT:C	rs34504234	8	11853604	CT	C	C	0.2839	-0.0733	0.007781	4.49e-21	0.344	0.0072	0.1194	-0.0888	0.0570219	0.22	0.0018	0.1695	-0.0332	0.0241663	0.2815	0	0.006544	-0.0736465	0.02703	0.2827	0.007	3.478e-19	-0.0781	0.00872391
chr8:16840070:T:G	rs620490	8	16840070	T	G	G	0.2779	-0.0824	0.007584	1.68e-27	0.2464	0.012	0.07397	-0.1098	0.0614507	0.3297	0.0039	0.01833	-0.0498	0.0211117	0.249	0	0.15302	-0.0397809	0.027923	0.2814	0.0101	1.874e-26	-0.0913	0.00857818
chr8:22672162:G:C	rs4872005	8	22672162	G	C	C	0.3149	-0.0425	0.007364	7.86e-09	0.3081	0.0036	0.2573	-0.0657	0.0579981	0.3517	0.0001	0.2539	-0.0236	0.0206849	0.3214	0	0.78487	-0.00702461	0.025643	0.3143	0.0077	5.146e-09	-0.0489	0.00836988
chr8:109633256:C:G	rs6469273	8	109633256	C	G	G	0.2344	0.0533	0.008203	8.18e-11	0.2712	0.0059	0.01927	0.1406	0.0600786	0.2107	0.0004	0.07043	0.0437	0.0241552						0.2337	0.0088	2.255e-09	0.0528	0.00883197
chr8:129873161:T:C	rs2663613	8	129873161	T	C	C	0.4774	0.0392	0.006759	6.65e-09	0.5432	0.0048	0.01354	0.1309	0.0530122	0.436	0.0005	0.1758	0.027	0.0199439	0.5171	0	0.19489	0.0314907	0.023993	0.4719	0.0086	1.604e-07	0.0399	0.00761421
chr9:17580618:A:T	rs8181077	9	17580618	A	T	T	0.339	-0.074	0.007132	3.21e-25	0.3292	0.0019	0.6551	0.0255	0.0570868	0.3367	0.0076	0.0004025	-0.0743	0.020998	0.3438	0	0.076493	-0.0449974	0.025347	0.3387	0.0105	9.013e-23	-0.0788	0.00802244
chr9:17701891:C:G	rs1536072	9	17701891	C	G	G	0.2541	0.0786	0.007617	5.76e-25	0.207	0.0001	0.04168	0.1346	0.0660873	0.2665	0.0015	0.003474	0.0645	0.0220713	0.282	0	0.00021227	0.0971267	0.026269	0.2519	0.0115	1.534e-19	0.0778	0.008604
chr9:34154849:T:A	rs13296299	9	34154849	T	A	A	0.2655	0.0525	0.007658	7.1e-12	0.2044	0.0022	0.3198	0.0661	0.0664409	0.2531	0.0016	0.03572	0.0478	0.0227608	0.2302	0	0.041499	0.0573251	0.028256	0.2698	0.0099	8.696e-10	0.0526	0.00857841
chr10:15507549:A:C	rs10796307	10	15507549	A	C	C	0.7144	0.0464	0.007579	9.22e-10						0.6761	0.0005	0.02887	0.0463	0.0211874	0.718	0	0.031603	0.0576291	0.026845	0.7139	0.0068	2.028e-07	0.0444	0.0085438
chr10:102415138:G:A	rs2282295	10	102415138	G	A	A	0.1077	0.0625	0.011099	1.79e-08						0.0958	0.0006	0.04876	0.0665	0.0337446	0.1418	0	0.0069896	0.0907544	0.033811	0.1032	0.007	3.895e-06	0.0581	0.0125842
chr10:102875346:G:A	rs12764899	10	102875346	G	A	A	0.2365	-0.0539	0.007924	1.03e-11						0.2466	0	0.03747	-0.0477	0.022926	0.24	0	0.22255	-0.0345914	0.028284	0.236	0.0093	2.281e-10	-0.0563	0.00887856
chr10:119651405:C:T	rs144814361	10	119651405	C	T	T	0.0188	0.3234	0.027697	1.68e-31											0.0205	0	0.025208	0.176471	0.078813	0.0185	0.0022	3.783e-29	0.3428	0.030589
chr10:119670121:T:C	rs2234962	10	119670121	T	C	C	0.2172	0.0535	0.008042	2.87e-11						0.2215	0.0018	0.06004	0.0446	0.0237171	0.2412	0	0.23449	0.0334348	0.027757	0.2146	0.0053	2.283e-10	0.0571	0.00900491
chr10:119856143:ACC:A	rs1174256174	10	119856143	ACC	A	A	0.204	-0.066	0.008479	7.06e-15						0.232	0.0029	0.02641	-0.0519	0.023377	0.2084	0	0.058916	-0.0565704	0.02986	0.2031	0.0069	9.731e-13	-0.0685	0.00960156
chr11:83789062:A:G	rs12284617	11	83789062	A	G	G	0.4263	-0.0416	0.00682	1.07e-09	0.4966	0.0079	0.7099	-0.0198	0.0532272	0.4581	0.0026	0.1544	-0.0284	0.0199416	0.3799	0	0.34015	-0.0232686	0.024742	0.4293	0.0094	2.428e-09	-0.0457	0.00765978
chr11:113721110:G:A	rs10750027	11	113721110	G	A	A	0.5285	-0.0402	0.0067	1.97e-09	0.6608	0.0013	0.2803	0.0601	0.0556664	0.5249	0.0022	0.0303	-0.0427	0.0197124	0.4945	0	0.27178	-0.026344	0.024022	0.5293	0.0189	1.088e-08	-0.043	0.00752221
chr11:133930880:G:A	rs11223628	11	133930880	G	A	A	0.3765	0.0538	0.007043	2.2e-14	0.3894	0.0016	0.07945	0.0949	0.0541084	0.2799	0.002	0.1116	0.0352	0.0221239	0.3989	0	0.48325	0.0168571	0.024533	0.3742	0.0139	6.324e-14	0.0591	0.00787875
chr12:906303:G:C	rs2286028	12	906303	G	C	C	0.189	0.0535	0.009066	3.62e-09	0.1109	0.0037	0.8301	0.0177	0.0824893	0.2013	0.0013	0.01077	0.0632	0.0247836						0.1908	0.0146	8.803e-08	0.0524	0.00979468
chr12:40006146:T:A	rs28370650	12	40006146	T	A	A	0.0242	0.308	0.02414	2.78e-37	0.0949	0.012	3.657e-21	0.8833	0.09355						0.0127	0	0.0020634	0.300105	0.097308	0.0193	0.0036	5.354e-25	0.2729	0.0264274
chr12:40179612:G:A	rs17443099	12	40179612	G	A	A	0.0189	0.2697	0.028581	3.86e-21	0.0732	0.0092	9.046e-21	1.0066	0.107696	0.0151	0.0001	0.6948	-0.0316	0.0805404	0.0127	0	0.001026	0.321359	0.09795	0.0143	0.0036	4.494e-13	0.2441	0.0337165
chr12:40220632:C:T	rs76904798	12	40220632	C	T	T	0.1403	0.11	0.009625	3e-30	0.1172	0.0006	0.2691	0.0895	0.0809854	0.0908	0.0014	0.1241	0.0529	0.0344	0.1074	0	0.032609	0.0806579	0.037719	0.1432	0.0057	2.439e-29	0.118	0.0104931
chr12:40320097:T:C	rs35303786	12	40320097	T	C	C	0.0169	0.1764	0.028114	3.51e-10	0.0225	0.0022	0.06479	0.3286	0.177939											0.0167	0.0022	4.253e-08	0.161	0.0293795
chr12:40340400:G:A	rs34637584	12	40340400	G	A	A	0.0166	2.208	0.110418	5.89e-89	0.0398	0.0098	1.453e-32	2.0875	0.175673											0.0015	0.0026	2.272e-58	2.2867	0.141968
chr12:46022785:T:C	rs6582585	12	46022785	T	C	C	0.4656	-0.0465	0.006821	9.28e-12	0.5428	0.0089	0.8874	0.0077	0.0543805	0.4951	0.001	0.006147	-0.0542	0.0197822	0.4781	0	0.34173	-0.0232686	0.024086	0.4629	0.0061	2.325e-10	-0.0488	0.00769938
chr12:49549339:A:G	rs933738	12	49549339	A	G	G	0.1788	0.0628	0.009182	7.97e-12	0.1993	0.0054	0.05949	0.1259	0.0668062	0.22	0.0011	0.0001067	0.0909	0.0234591						0.1781	0.0076	2.608e-08	0.0561	0.0100792
chr12:71785666:C:T	rs61754230	12	71785666	C	T	T	0.0198	0.1756	0.025245	3.51e-12	0.0144	0.0019	0.5173	0.1452	0.224243						0.016	0	0.69128	0.0372958	0.09443	0.0202	0.0025	9.913e-13	0.1919	0.026908
chr12:100991017:A:G	rs7964712	12	100991017	A	G	G	0.3814	-0.038	0.006971	5e-08	0.3968	0.0059	0.7358	-0.0181	0.0536423	0.3244	0.0051	0.03906	-0.0436	0.0211286	0.3328	0	0.00080715	-0.0855579	0.025699	0.3858	0.0065	1.934e-05	-0.0333	0.00779426
chr12:107466794:A:G	rs7350560	12	107466794	A	G	G	0.2175	0.0464	0.008239	1.78e-08	0.1985	0.0021	0.8014	-0.0169	0.0671873	0.1715	0.0004	0.1989	0.0337	0.026232	0.2345	0	0.02512	0.0620354	0.027907	0.2161	0.0074	2.622e-07	0.0474	0.00920608
chr12:109586736:A:G	rs2270375	12	109586736	A	G	G	0.2623	-0.0429	0.007736	2.93e-08	0.2531	0.0041	0.3422	-0.058	0.0610637	0.1746	0.003	5.079e-06	-0.1222	0.0267894	0.2842	0	0.52399	0.0168571	0.026522	0.2602	0.0053	1.989e-06	-0.0408	0.00858127
chr12:122842051:G:T	rs10847864	12	122842051	G	T	T	0.3468	0.1006	0.00759	4.25e-40	0.378	0.0002	0.0284	0.1202	0.0548429	0.3371	0.0003	0.0009996	0.0687	0.0208774						0.3463	0.0143	2.732e-37	0.1052	0.00824433
chr13:49341314:T:C	rs1198499	13	49341314	T	C	C	0.5036	0.0467	0.006748	4.48e-12	0.5313	0.0099	0.007192	0.1446	0.0537982	0.4066	0	0.11	0.0321	0.0200852	0.4339	0	0.50368	0.0158733	0.024076	0.51	0.0115	4.6e-11	0.0499	0.00757974
chr13:97227087:T:C	rs1995052	13	97227087	T	C	C	0.6585	-0.0414	0.00723	1.03e-08	0.6128	0.0035	0.3954	-0.0468	0.0550676	0.6813	0.0022	0.1381	-0.0314	0.0211747						0.6605	0.01	6.081e-09	-0.0478	0.00822081
chr13:109782884:C:T	rs1805097	13	109782884	C	T	T	0.337	0.0406	0.007393	3.99e-08	0.4074	0.0008	0.6273	0.0263	0.0541675	0.3371	0.0014	0.2279	0.0253	0.0209822						0.3353	0.0085	6.645e-08	0.0431	0.00798072
chr14:37749513:AATT:A	rs36003317	14	37749513	AATT	A	A	0.2991	-0.0449	0.008067	2.61e-08	0.2992	0.003	0.6317	0.0283	0.0590401	0.3641	0.0002	0.93	-0.0018	0.0204907	0.2934	0	0.0024863	-0.0812101	0.026678	0.2996	0.008	4.871e-08	-0.0514	0.0094209
chr14:54881109:A:G	rs7155501	14	54881109	A	G	G	0.4234	-0.078	0.006798	1.79e-30	0.3098	0.0001	0.00913	-0.1536	0.058915						0.4191	0	0.3551	-0.0222456	0.024331	0.4257	0.0201	9.753e-28	-0.0835	0.00764989
chr14:87997920:G:T	rs979812	14	87997920	G	T	T	0.4377	0.0439	0.006721	6.49e-11	0.442	0.0154	0.07314	0.0959	0.0535169	0.4079	0.0033	0.04462	0.0405	0.0201671	0.4882	0	0.11203	0.0382587	0.023975	0.4325	0.0083	5.782e-09	0.0438	0.00752197
chr14:100746019:CAAAACAA:C	rs201348288	14	100746019	CAAAACAA	C	C	0.0982	0.0702	0.012845	4.63e-08	0.1057	0.0042	0.7195	0.031	0.0863204	0.1458	0.0006	0.01249	0.0702	0.0281026						0.0979	0.0055	1.119e-06	0.0714	0.0146628
chr15:50701476:TAAAA:T	rs35336805	15	50701476	TAAAA	T	T	0.1962	-0.0605	0.010773	1.96e-08																0.1972	0.0041	2.098e-08	-0.0611	0.0109035
chr15:61701503:G:A	rs4774417	15	61701503	G	A	A	0.7233	0.0733	0.007605	5.48e-22	0.7436	0.0097	0.8273	-0.0133	0.0609628	0.7023	0.0018	0.2276	0.0261	0.0216317	0.6938	0	0.0032067	0.076881	0.026228	0.7261	0.0086	1.689e-21	0.0822	0.0086321
chr15:64604181:A:C	rs648397	15	64604181	A	C	C	0.9727	0.1556	0.027302	1.2e-08	0.9724	0.0018	0.002541	0.5653	0.187284											0.9728	0.0051	3.014e-07	0.148	0.0288918
chr15:88973692:G:A	rs34631560	15	88973692	G	A	A	0.2835	-0.045	0.007612	3.39e-09	0.2964	0.0031	0.00796	-0.1543	0.0581439	0.2481	0.0008	0.01686	-0.0547	0.0228895	0.3203	0	0.031306	-0.0555127	0.02573	0.2792	0.0062	3.117e-06	-0.0401	0.0085997
chr16:1666009:A:C	rs8058190	16	1666009	A	C	C	0.5439	-0.0506	0.00704	6.61e-13	0.5958	0.0034	0.7947	-0.0141	0.0541865	0.5905	0.0032	0.01182	-0.0509	0.0202187	0.5274	0	0.050278	-0.0468836	0.023958	0.5443	0.0176	9.511e-11	-0.0517	0.00798514
chr16:19266171:A:T	rs6497339	16	19266171	A	T	T	0.5379	-0.0603	0.007064	1.39e-17	0.5436	0.0071	0.007023	-0.1474	0.0546786	0.5968	0.0079	0.006831	-0.0542	0.0200372	0.5382	0	0.022237	-0.0554347	0.0241	0.5374	0.0214	8.619e-14	-0.0599	0.00802894
chr16:28893412:CAAAAAG:C	rs68040616	16	28893412	CAAAAAG	C	C	0.6411	0.0423	0.007565	2.25e-08	0.7603	0.0056	0.2442	0.0725	0.0622556						0.6116	0	0.059373	0.0470916	0.024822	0.6423	0.012	3.036e-07	0.0411	0.00802547
chr16:31038712:C:T	rs732172	16	31038712	C	T	T	0.3588	-0.0887	0.007058	3.22e-36	0.2906	0.0036	0.5972	0.0311	0.0588534	0.3918	0.0034	4.626e-07	-0.1021	0.0202531	0.374	0	0.10317	-0.040822	0.024974	0.3587	0.0159	6.577e-32	-0.0937	0.00797039
chr16:50811622:T:G	rs1861761	16	50811622	T	G	G	0.5006	-0.0522	0.00687	3.01e-14	0.6517	0.0023	0.2258	0.0673	0.0555625	0.4696	0.0022	0.004951	-0.0559	0.0198918	0.4967	0	0.018203	-0.0565704	0.024053	0.498	0.0067	5.346e-12	-0.0535	0.00775804
chr16:52610012:C:T	rs8046994	16	52610012	C	T	T	0.4143	0.0564	0.007249	7.21e-15	0.5057	0.0069	0.4838	0.0373	0.0532702	0.3367	0.0014	0.2549	0.0238	0.0209042						0.4121	0.01	3.935e-15	0.0614	0.00781471
chr16:52939375:A:G	rs1971534	16	52939375	A	G	G	0.7654	0.0537	0.008988	2.31e-09	0.8198	0.0049	0.005567	0.1962	0.0707728	0.7888	0.0022	0.8465	-0.0047	0.0242786	0.719	0	0.59329	0.0140989	0.026776	0.7713	0.0043	1.178e-10	0.0676	0.0104934
chr17:4932600:T:C	rs2243093	17	4932600	T	C	C	0.1304	0.0585	0.009712	1.71e-09	0.1194	0.0026	0.03039	0.1852	0.0855439	0.1743	0.0021	0.008313	0.0677	0.0256528	0.1537	0	0.83925	-0.00702461	0.033521	0.1278	0.0056	2.826e-08	0.0619	0.0111494
chr17:7237287:A:G	rs222852	17	7237287	A	G	G	0.4196	-0.0411	0.006846	1.93e-09	0.4306	0.0063	0.08329	-0.0931	0.0537558	0.3954	0.0019	0.4806	-0.0142	0.0201322	0.4489	0	0.20236	-0.0304592	0.024159	0.4166	0.0143	5.179e-09	-0.0451	0.00772086
chr17:7594953:A:G	rs72827590	17	7594953	A	G	G	0.118	0.0584	0.01052	2.84e-08	0.1205	0.0042	0.3861	0.0736	0.0849187	0.0668	0.0014	0.4901	-0.0275	0.0398464	0.1093	0	0.20182	0.0487902	0.037919	0.1189	0.0056	8.638e-09	0.0661	0.0114846
chr17:16091574:C:T	rs2078050	17	16091574	C	T	T	0.5544	-0.0448	0.006826	5.27e-11	0.6472	0.0085	0.04637	-0.1108	0.0556222	0.5944	0.0021	0.02218	-0.046	0.0201113	0.5016	0	0.13783	-0.0353671	0.023923	0.5581	0.0051	8.059e-09	-0.0444	0.00769868
chr17:17813217:A:G	rs12941356	17	17813217	A	G	G	0.5731	0.0414	0.006783	1.04e-09	0.535	0.0077	0.3896	-0.0453	0.0526534	0.5344	0.0038	0.5116	0.013	0.0198066			0.99249	0	0.022656	0.5741	0.0127	1.092e-11	0.0522	0.00768345
chr17:31296270:C:T	rs11080149	17	31296270	C	T	T	0.1341	0.0641	0.010024	1.61e-10	0.0736	0.0004	0.1449	0.1494	0.102484	0.1055	0.0006	0.07368	0.0577	0.03226	0.1629	0	0.0016265	0.0998453	0.031544	0.1313	0.0117	1.381e-07	0.0593	0.0112572
chr17:42628829:C:T	rs12601457	17	42628829	C	T	T	0.2711	-0.0507	0.007913	1.48e-10	0.2	0.0036	0.7503	-0.0209	0.0656729	0.2415	0.0002	0.7978	0.0059	0.0230293						0.2727	0.0099	4.149e-12	-0.0589	0.00849681
chr17:44352876:C:T	rs5848	17	44352876	C	T	T	0.2901	0.0604	0.007616	2.18e-15	0.3967	0.0024	0.1742	0.0746	0.0549001	0.3441	0.0035	0.004949	0.058	0.0206381	0.2555	0	0.0053244	0.0760347	0.027236	0.2907	0.0095	1.311e-11	0.0588	0.00868869
chr17:44402945:G:A	rs34359486	17	44402945	G	A	A	0.0707	0.0962	0.012836	6.64e-14	0.0999	0.0042	0.9655	0.0037	0.0855436	0.1085	0.0018	0.0004102	0.1099	0.0311029	0.0719	0	0.035081	0.0953102	0.045364	0.0696	0.0042	1.866e-10	0.0958	0.0150346
chr17:46239844:C:A	rs2532384	17	46239844	C	A	A	0.2145	-0.2137	0.008724	1.61e-132	0.233	0.0136	2.166e-05	-0.2732	0.0643269	0.0824	0.0011	1.169e-09	-0.2356	0.0387217	0.183	0	8.031e-08	-0.173164	0.032275	0.2173	0.0196	7.001e-115	-0.2145	0.00941555
chr17:47535476:G:A	rs190825568	17	47535476	G	A	A	0.1287	-0.0575	0.010427	3.5e-08	0.1521	0.0042	0.08253	0.1276	0.0734942	0.1223	0	0.01375	-0.0746	0.0302793	0.0908	0	0.0017009	-0.134675	0.043052	0.131	0.0104	3.536e-06	-0.054	0.0116456
chr17:50146710:T:C	rs847680	17	50146710	T	C	C	0.1679	-0.0526	0.009146	8.85e-09	0.0982	0.0037	0.4471	-0.0671	0.0882594	0.161	0.0022	0.129	-0.0412	0.02714	0.1511	0	0.85971	-0.00601807	0.033381	0.1704	0.0037	1.116e-08	-0.0583	0.0102064
chr17:61779284:A:G	rs11871753	17	61779284	A	G	G	0.7411	0.0451	0.007945	1.38e-08	0.7258	0.0027	0.2601	0.0682	0.0605601	0.8147	0.0046	0.09017	0.0434	0.0256123	0.7459	0	0.1883	0.036664	0.027896	0.7408	0.0117	2.5e-07	0.0457	0.00886054
chr17:62016181:A:C	rs72843781	17	62016181	A	C	C	0.345	0.044	0.00771	1.15e-08	0.2784	0.0024	0.6926	0.0235	0.0594441	0.4395	0.0009	0.08518	0.0345	0.0200419						0.3466	0.0187	4.648e-08	0.0461	0.00843662
chr17:68281293:T:G	rs58426209	17	68281293	T	G	G	0.2047	-0.0567	0.00866	5.85e-11	0.2573	0.0039	0.549	-0.0362	0.0604079	0.1139	0.0004	0.113	-0.0496	0.0312963	0.1904	0	0.31413	-0.0314907	0.030797	0.2047	0.0026	2.636e-10	-0.0602	0.00952712
chr17:78425279:TTTATC:T	rs143392722	17	78425279	TTTATC	T	T	0.1789	-0.0601	0.010226	4.17e-09	0.2406	0.0073	0.4759	-0.0441	0.0618589	0.1183	0.0006	0.1946	-0.0398	0.0306841	0.151	0	0.48686	-0.0232686	0.033654	0.18	0.0049	5.375e-09	-0.0681	0.0116707
chr17:81996668:T:A	rs8074498	17	81996668	T	A	A	0.5683	0.0429	0.00732	4.62e-09	0.5778	0.0092	0.9125	0.0058	0.0527821											0.5682	0.0118	3.028e-08	0.0439	0.00792446
chr18:34050285:GA:G	rs2076574176	18	34050285	GA	G	G	0.2089	0.0653	0.010361	2.93e-10	0.2318	0.0042	0.03451	0.1346	0.0636689											0.2081	0.0105	5.727e-09	0.0614	0.0105416
chr18:43093415:A:G	rs12456492	18	43093415	A	G	G	0.3222	0.0694	0.007157	3.11e-22	0.3206	0.0059	0.0002082	0.2135	0.057565	0.3612	0.0026	0.06888	0.0374	0.0205584	0.347	0	0.011575	0.0629748	0.025071	0.3194	0.0098	4.79e-19	0.0722	0.00809687
chr19:2353152:C:A	rs1128402	19	2353152	C	A	A	0.212	0.048	0.008256	6.1e-09	0.2609	0.0076	0.4331	0.0472	0.0602119	0.2315	0.0027	0.395	0.0199	0.0233957	0.216	0	0.46802	0.0207825	0.029075	0.2104	0.007	3.502e-09	0.0553	0.00936313
chr19:18482743:T:C	rs8105994	19	18482743	T	C	C	0.3398	-0.044	0.007132	6.85e-10						0.3844	0.0009	0.004201	-0.0582	0.0203307	0.3443	0	0.4164	-0.0202027	0.025348	0.3411	0.0064	1.655e-08	-0.0454	0.00804299
chr19:32563836:G:A	rs11669800	19	32563836	G	A	A	0.0207	0.1407	0.024239	6.45e-09						0.0179	0.0006	0.8345	-0.0156	0.0746648	0.0285	0	0.090026	0.118672	0.070196	0.0194	0.002	1.882e-09	0.1654	0.0275314
chr19:49145273:A:G	rs4802574	19	49145273	A	G	G	0.4403	-0.0412	0.00681	1.45e-09	0.4997	0.0024	0.1965	-0.0683	0.0528807	0.4376	0.0036	0.01578	-0.048	0.0198843	0.4044	0	0.038133	-0.0512933	0.024501	0.4424	0.0057	4.692e-07	-0.0386	0.00766101
chr20:3172857:G:A	rs55785911	20	3172857	G	A	A	0.3567	-0.0431	0.007194	2.09e-09	0.3843	0.0094	0.4316	-0.0438	0.0556928	0.3099	0.0009	0.09516	-0.036	0.0215726	0.3202	0	0.48313	-0.018164	0.025668	0.3596	0.0053	8.223e-09	-0.0466	0.00808491
chr20:6005604:ACAAT:A	rs143230159	20	6005604	ACAAT	A	A	0.1274	0.0625	0.01124	2.69e-08	0.2119	0.007	0.5744	0.0367	0.065351	0.1178	0.0012	0.1312	0.0462	0.0306085	0.1379	0	0.045647	0.0685928	0.034223	0.1223	0.0051	6.235e-07	0.0657	0.0131827
chr20:31805133:ATGC:A	rs35428411	20	31805133	ATGC	A	A	0.2979	-0.0495	0.008153	1.27e-09	0.3354	0.0022	0.216	-0.0703	0.0568203	0.3825	0.0011	0.04884	-0.0401	0.0203555	0.306	0	0.14631	-0.0377019	0.026089	0.2958	0.0145	4.289e-08	-0.0526	0.00960113
chr20:50535462:T:C	rs117517602	20	50535462	T	C	C	0.0764	0.0692	0.012622	4.19e-08	0.0573	0.0015	0.8455	0.0222	0.113926	0.0716	0	0.008316	0.0987	0.0374011	0.0708	0	0.27498	0.0497421	0.045985	0.0773	0.0031	1.733e-06	0.0676	0.0141355
chr21:37519947:A:G	rs11701836	21	37519947	A	G	G	0.2636	0.064	0.007547	2.25e-17	0.2225	0.0065	0.1163	0.1008	0.0641836	0.3382	0.0012	0.05659	0.0399	0.0209288	0.2482	0	0.32629	0.0266419	0.027506	0.2659	0.0095	9.65e-17	0.0709	0.0085329
chr21:40577012:T:C	rs4816690	21	40577012	T	C	C	0.4881	0.0396	0.007113	2.59e-08						0.5419	0.0006	0.1372	0.0296	0.0199152						0.4874	0.0109	1.898e-07	0.04	0.00767893
chr21:42221495:G:A	rs4148103	21	42221495	G	A	A	0.0768	-0.0802	0.013041	7.75e-10	0.1345	0.0068	0.08593	-0.1358	0.079079	0.0804	0.002	0.0147	-0.0899	0.036849	0.0629	0	0.55371	-0.0294288	0.050151	0.0759	0.0039	3.962e-08	-0.081	0.0147473
chr21:44366954:G:T	rs118075805	21	44366954	G	T	T	0.015	0.198	0.033656	4.03e-09																0.015	0.0035	2.062e-08	0.1917	0.0341911
chr21:45161847:C:A	rs8130097	21	45161847	C	A	A	0.0504	0.0971	0.015804	8.04e-10	0.0938	0.0029	0.6183	0.0464	0.0931239	0.0678	0.0001	0.3164	0.0391	0.0390265						0.0488	0.0033	3.104e-10	0.1107	0.0175896

## Sheet: Table S5
rsID	SNP	CHR	BP	Nearest gene	Effect allele	Non-effect allele	Nalls effect allele freq	GP2 effect allele freq	Nalls Beta	Nalls SE	Nalls P val	GP2 All Beta	GP2 All SE	GP2 All P val	GP2 Case-Control Beta	GP2 Case-Control SE	GP2 Case-Control P val
rs114138760	1:154925709:G:C	1	154925709	PMVK	C	G	0.0112	0.0117	0.2812	0.0478	4.19e-09	0.1985	0.034727	1.09e-08	0.2572	0.060859	2.38e-05
rs35749011	1:155162560:G:A	1	155162560	KRTCAP2	A	G	0.0169	0.0158	0.6068	0.0342	1.72e-70	0.4338	0.024396	9.86e-71	0.6279	0.048122	6.51e-39
rs76763715	1:155235843:T:C	1	155235843	GBAP1	C	T	0.0047	0.0134	0.7467	0.0765	1.59e-22	0.8378	0.068036	7.61e-35	0.8442	0.107451	3.95e-15
rs6658353	1:161499264:G:C	1	161499264	FCGR2A	C	G	0.5011	0.5117	0.065	0.0094	6.1e-12	0.0299	0.006809	1.13e-05	0.0338	0.012047	0.00502
rs11578699	1:171750629:C:T	1	171750629	VAMP4	T	C	0.1949	0.1953	-0.0704	0.012	4.47e-09	-0.0451	0.009082	6.83e-07	-0.0501	0.014914	0.000782
rs823118	1:205754444:C:T	1	205754444	NUCKS1	T	C	0.566	0.5516	0.1066	0.0094	1.11e-29	0.0748	0.006758	1.79e-28	0.1079	0.01195	1.73e-19
rs11557080	1:205768611:G:A	1	205768611	RAB29	A	G	0.1389	0.1298	0.1315	0.0135	2.5e-22	0.0718	0.01009	1.11e-12	0.1161	0.017283	1.85e-11
rs4653767	1:226728377:T:C	1	226728377	ITPKB	C	T	0.2804	0.281	-0.0833	0.0104	1.38e-15	-0.0571	0.007451	1.81e-14	-0.0827	0.013105	2.78e-10
rs10797576	1:232528865:C:T	1	232528865	SIPA1L2	T	C	0.1403	0.131	0.1114	0.0133	6.84e-17	0.0644	0.010214	2.88e-10	0.1036	0.017088	1.34e-09
rs76116224	2:17966582:A:T	2	17966582	KCNS3	T	A	0.0958	0.0988	-0.1104	0.0194	1.27e-08	-0.0731	0.011815	6.13e-10	-0.0832	0.021125	8.2e-05
rs2042477	2:95335195:A:T	2	95335195	KCNIP3	T	A	0.7578	0.7368	0.0657	0.0116	1.38e-08	0.0467	0.008009	5.52e-09	0.0559	0.014244	8.7e-05
rs11683001	2:101780501:T:A	2	101780501	MAP4K4	A	T	0.337	0.329	0.0705	0.0098	8.04e-13	0.0255	0.007153	0.000364	0.0361	0.012613	0.00421
rs57891859	2:134707046:A:G	2	134707046	TMEM163	G	A	0.2815	0.2687	-0.0807	0.0107	4.55e-14	-0.065	0.00777	5.96e-17	-0.0948	0.013455	1.85e-12
rs1474055	2:168253884:C:T	2	168253884	STK39	T	C	0.1312	0.1277	0.1796	0.0137	2.54e-39	0.1509	0.00997	9.55e-52	0.175	0.017413	9.17e-24
rs73038319	3:18320267:A:C	3	18320267	SATB1	C	A	0.0408	0.0433	0.1693	0.0235	5.94e-13	0.1196	0.01675	9.32e-13	0.1912	0.031465	1.23e-09
rs6808178	3:28664199:T:C	3	28664199	LINC00693	C	T	0.6206	0.6144	-0.0658	0.0096	8.09e-12	-0.0498	0.006921	6.22e-13	-0.0856	0.012146	1.82e-12
rs12497850	3:48711556:G:T	3	48711556	IP6K2	T	G	0.6476	0.6458	0.0636	0.0099	1.36e-10	0.0183	0.008203	0.0257	0.0016	0.012008	0.894
rs55961674	3:122478045:C:T	3	122478045	KPNA1	T	C	0.1722	0.1632	0.0861	0.0126	9.98e-12	0.0266	0.009099	0.00346	0.0541	0.015679	0.000559
rs11707416	3:151391177:T:A	3	151391177	MED12L	A	T	0.3672	0.3634	-0.0627	0.0097	1.13e-10	-0.0408	0.00703	6.49e-09	-0.0461	0.01217	0.000152
rs1450522	3:161359842:A:G	3	161359842	SPTSSB	G	A	0.3258	0.3217	0.0616	0.0099	5.01e-10	0.0441	0.007017	3.28e-10	0.0938	0.012567	8.39e-14
rs10513789	3:183042285:T:G	3	183042285	MCCC1	G	T	0.1888	0.1901	-0.1485	0.0121	1.22e-34	-0.1155	0.008583	2.83e-41	-0.155	0.01516	1.55e-24
rs873786	4:931588:C:T	4	931588	GAK	T	C	0.0988	0.103	-0.1731	0.0182	1.79e-21	-0.1242	0.011649	1.54e-26	-0.1639	0.019663	7.73e-17
rs34311866	4:958159:T:C	4	958159	TMEM175	C	T	0.1935	0.1927	0.2126	0.012	9.98e-70	0.1637	0.008365	2.84e-85	0.2365	0.015057	1.36e-55
rs4698412	4:15735725:G:A	4	15735725	BST1	A	G	0.5529	0.5513	0.1035	0.0094	2.06e-28	0.072	0.006741	1.24e-26	0.11	0.011783	1.01e-20
rs34025766	4:17967188:T:A	4	17967188	LCORL	A	T	0.1589	0.1569	-0.0839	0.0133	2.87e-10	-0.0787	0.009558	1.81e-16	-0.1203	0.016331	1.75e-13
rs6825004	4:76189212:C:G	4	76189212	SCARB2	G	C	0.3088	0.3065	-0.0622	0.0102	1.17e-09	-0.0369	0.007652	1.42e-06	-0.0638	0.012784	6.02e-07
rs4101061	4:76226816:A:G	4	76226816	FAM47E	G	A	0.2893	0.2822	0.0912	0.0102	4.97e-19	0.0645	0.007405	3.02e-18	0.086	0.013014	3.89e-11
rs6854006	4:76276901:C:T	4	76276901	FAM47E-STBD1	T	C	0.3632	0.3689	-0.0912	0.0097	5.82e-21	-0.0707	0.006963	3.17e-24	-0.0859	0.012241	2.26e-12
rs356182	4:89704960:G:A	4	89704960	SNCA	A	G	0.6278	0.6392	-0.2774	0.0105	3.89e-154	-0.1875	0.007004	7.47e-158	-0.2596	0.012322	1.59e-98
rs5019538	4:89715479:G:A	4	89715479	SNCA	A	G	0.6792	0.6878	-0.1565	0.0124	1.13e-36	-0.1127	0.007273	3.76e-54	-0.1524	0.0127	3.54e-33
rs13117519	4:113447909:C:T	4	113447909	CAMK2D	T	C	0.1744	0.1708	0.0875	0.0123	9.82e-13	0.0717	0.009009	1.74e-15	0.0934	0.015679	2.57e-09
rs62333164	4:169662006:G:A	4	169662006	CLCN3	A	G	0.3264	0.3254	-0.0638	0.01	2e-10	-0.0499	0.007274	6.89e-12	-0.0614	0.01266	1.24e-06
rs1867598	5:60842132:A:G	5	60842132	ELOVL7	G	A	0.0981	0.0931	0.1554	0.0156	2.52e-23	0.1355	0.011342	6.74e-33	0.1882	0.019864	2.68e-21
rs26431	5:103030090:G:C	5	103030090	PAM	C	G	0.7025	0.693	0.0621	0.0103	1.57e-09	0.0224	0.007384	0.00242	0.0594	0.012929	4.35e-06
rs11950533	5:134863415:C:A	5	134863415	C5orf24	A	C	0.102	0.1024	-0.0916	0.0158	7.16e-09	-0.0305	0.011302	0.00696	-0.0764	0.019765	0.000111
rs4140646	6:27771022:G:A	6	27771022	LOC100131289	A	G	0.2081	0.2262	0.0833	0.0121	5.62e-12	0.0435	0.00818	1.05e-07	0.0626	0.014112	9.17e-06
rs9261484	6:30140906:C:T	6	30140906	TRIM40	T	C	0.2451	0.248	-0.0635	0.0112	1.62e-08	-0.0385	0.008521	6.24e-06	-0.0406	0.013806	0.00328
rs504594	6:32610995:C:A	6	32610995	HLA-DRB5	A	C	0.163	0.1669	-0.1676	0.0153	6.96e-28	-0.1343	0.009291	2.32e-47	-0.1905	0.016581	1.49e-30
rs12528068	6:71778059:C:T	6	71778059	RIMS1	T	C	0.2844	0.2825	0.0657	0.0103	1.63e-10	0.0578	0.007449	8.51e-15	0.0633	0.013086	1.32e-06
rs997368	6:111922088:A:G	6	111922088	FYN	G	A	0.1951	0.1892	-0.0714	0.0119	1.84e-09	-0.0273	0.008767	0.00185	-0.0668	0.014967	8.08e-06
rs75859381	6:132889222:T:C	6	132889222	RPS12	C	T	0.0327	0.0302	0.2207	0.0341	1.04e-10	0.1759	0.019446	1.49e-19	0.2211	0.034874	2.3e-10
rs199351	7:23260430:A:C	7	23260430	GPNMB	C	A	0.4061	0.4072	-0.1016	0.0096	5.25e-26	-0.0746	0.007116	1.03e-25	-0.1069	0.012021	5.97e-19
rs76949143	7:66544864:T:A	7	66544864	GS1-124K5.11	A	T	0.0507	0.0486	-0.1432	0.0253	1.43e-08	-0.0378	0.014954	0.0115	-0.0426	0.027459	0.121
rs1293298	8:11854934:A:C	8	11854934	CTSB	C	A	0.2556	0.2549	-0.093	0.0114	3.99e-16	-0.0715	0.0081	1.07e-18	-0.1058	0.013812	1.86e-14
rs620513	8:16840084:G:T	8	16840084	FGF20	T	G	0.2682	0.2688	-0.0856	0.0108	2.72e-15	-0.0795	0.007631	2.05e-25	-0.0942	0.0134	2.07e-12
rs2280104	8:22668467:T:C	8	22668467	BIN3	C	T	0.6396	0.6377	-0.0556	0.0098	1.16e-08	-0.037	0.007157	2.35e-07	-0.0646	0.012281	1.44e-07
rs2086641	8:129889663:T:C	8	129889663	FAM49B	C	T	0.2775	0.2657	0.0605	0.0107	1.81e-08	0.0289	0.007778	0.000203	0.0518	0.013312	9.97e-05
rs13294100	9:17579692:T:G	9	17579692	SH3GL2	G	T	0.6578	0.6474	0.0859	0.01	8.72e-18	0.07	0.007101	6.31e-23	0.0761	0.012455	9.97e-10
rs10756907	9:17727067:A:G	9	17727067	SH3GL2	G	A	0.2334	0.2364	0.0926	0.011	5.06e-17	0.0776	0.007756	1.44e-23	0.0804	0.013757	5.09e-09
rs6476434	9:34046393:C:T	9	34046393	UBAP2	T	C	0.7336	0.7294	-0.0615	0.0106	6.58e-09	-0.0455	0.007536	1.57e-09	-0.0754	0.013266	1.32e-08
rs896435	10:15515407:C:T	10	15515407	ITGA8	T	C	0.6892	0.6846	0.0735	0.0101	3.41e-13	0.0386	0.007256	1.04e-07	0.052	0.01275	4.54e-05
rs10748818	10:102255522:A:G	10	102255522	GBF1	G	A	0.1486	0.1494	0.079	0.013	1.05e-09	0.0519	0.009546	5.42e-08	0.0584	0.016519	0.000407
rs72840788	10:119656173:G:A	10	119656173	BAG3	A	G	0.2155	0.216	0.0763	0.0113	1.57e-11	0.0527	0.00821	1.37e-10	0.0615	0.014287	1.67e-05
rs117896735	10:119776815:G:A	10	119776815	INPP5F	A	G	0.0166	0.0185	0.4354	0.0394	2.36e-28	0.2606	0.025861	6.98e-24	0.2906	0.044811	8.87e-11
rs7938782	11:10537230:A:G	11	10537230	RNF141	G	A	0.1224	0.1211	-0.087	0.0145	2.12e-09	-0.0525	0.010539	6.31e-07	-0.0816	0.018321	8.43e-06
rs12283611	11:83776234:C:A	11	83776234	DLG2	A	C	0.4148	0.4045	-0.0645	0.0102	2.61e-10	-0.0364	0.006928	1.49e-07	-0.0705	0.012012	4.38e-09
rs3802920	11:133917106:G:T	11	133917106	IGSF9B	T	G	0.2054	0.2004	0.1073	0.0117	6.26e-20	0.0641	0.008997	1.05e-12	0.0894	0.014635	1.01e-09
rs76904798	12:40220632:C:T	12	40220632	LRRK2	T	C	0.1444	0.1403	0.1439	0.013	1.52e-28	0.11	0.009625	3e-30	0.1421	0.016548	8.91e-18
rs34637584	12:40340400:G:A	12	40340400	LRRK2	A	G	0.0015	0.0166	2.4289	0.0937	3.61e-148	2.208	0.110418	5.89e-89	2.3136	0.229362	6.3e-24
rs7134559	12:46025303:C:T	12	46025303	SCAF11	T	C	0.404	0.396	-0.0539	0.0098	3.96e-08	-0.0405	0.006902	4.41e-09	-0.0597	0.012221	1.03e-06
rs10847864	12:122842051:G:T	12	122842051	HIP1R	T	G	0.364	0.3468	0.1478	0.0115	1.47e-37	0.1006	0.00759	4.25e-40	0.1394	0.012792	1.19e-27
rs11610045	12:132487182:G:A	12	132487182	FBRSL1	A	G	0.4896	0.4946	0.0601	0.0094	1.77e-10	0.031	0.006775	4.74e-06	0.0494	0.011921	3.42e-05
rs9568188	13:49353596:T:C	13	49353596	CAB39L	C	T	0.2603	0.2667	-0.0617	0.0108	1.15e-08	-0.03	0.00758	7.57e-05	-0.0215	0.013521	0.112
rs4771268	13:97212767:T:C	13	97212767	MBNL2	C	T	0.7705	0.7675	-0.0675	0.0112	1.45e-09	-0.0439	0.008246	1.02e-07	-0.0589	0.013985	2.54e-05
rs12147950	14:37520065:T:C	14	37520065	MIPOL1	C	T	0.5624	0.5607	0.0529	0.0096	3.54e-08	0.0348	0.006862	3.95e-07	0.0564	0.0119	2.14e-06
rs11158026	14:54882151:C:T	14	54882151	GCH1	T	C	0.3245	0.323	-0.0842	0.0102	1.66e-16	-0.0805	0.007114	1.1e-29	-0.1049	0.012727	1.69e-16
rs3742785	14:74906331:A:C	14	74906331	RPS6KL1	C	A	0.2134	0.2168	-0.0707	0.0118	1.92e-09	-0.0338	0.008696	0.000102	-0.023	0.014395	0.11
rs979812	14:87997920:G:T	14	87997920	GALC	T	G	0.4421	0.4377	0.061	0.0093	6.19e-11	0.0439	0.006721	6.49e-11	0.0611	0.011823	2.37e-07
rs2251086	15:61705186:T:C	15	61705186	VPS13C	C	T	0.8583	0.851	0.1186	0.0137	6.08e-18	0.08	0.009668	1.28e-16	0.1156	0.017132	1.5e-11
rs6497339	16:19266171:A:T	16	19266171	SYT17	T	A	0.5464	0.5379	-0.063	0.0095	2.76e-11	-0.0603	0.007064	1.39e-17	-0.0696	0.012716	4.41e-08
rs2904880	16:28933075:C:G	16	28933075	CD19	G	C	0.6906	0.6702	0.065	0.0106	7.87e-10	0.0311	0.0072	1.57e-05	0.0411	0.01296	0.00152
rs11150601	16:30966478:G:A	16	30966478	SETD1A	A	G	0.6442	0.6295	0.0907	0.0099	5.12e-20	0.0828	0.007078	1.29e-31	0.116	0.01255	2.39e-20
rs6500328	16:50702745:A:G	16	50702745	NOD2	G	A	0.4015	0.3994	-0.0586	0.0097	1.82e-09	-0.0486	0.006912	2.05e-12	-0.0403	0.012174	0.000932
rs3104783	16:52602330:C:A	16	52602330	CASC16	A	C	0.4343	0.4197	0.0668	0.0094	1.29e-12	0.0496	0.00687	5.21e-13	0.0868	0.01198	4.31e-13
rs10221156	16:52935514:G:A	16	52935514	CHD9	A	G	0.0932	0.0939	-0.1156	0.0179	1.08e-10	-0.059	0.01283	4.27e-06	-0.0947	0.020301	3.09e-06
rs12600861	17:7452302:A:C	17	7452302	CHRNB1	C	A	0.3516	0.3566	0.0565	0.0099	1.01e-08	0.0377	0.00701	7.53e-08	0.0676	0.012361	4.53e-08
rs12951632	17:42588995:T:C	17	42588995	RETREG3	C	T	0.2651	0.2741	-0.0642	0.0106	1.4e-09	-0.0433	0.007571	1.07e-08	-0.0811	0.013374	1.33e-09
rs2269906	17:44216969:A:C	17	44216969	UBTF	C	A	0.3469	0.338	-0.0631	0.0102	6.24e-10	-0.0342	0.007181	1.91e-06	-0.0349	0.012635	0.00574
rs850738	17:44357262:A:G	17	44357262	FAM171A2	G	A	0.3944	0.3992	0.071	0.0105	1.29e-11	0.0542	0.007046	1.45e-14	0.0636	0.012308	2.37e-07
rs62053943	17:45666837:C:T	17	45666837	CRHR1	T	C	0.1552	0.1484	-0.27	0.0155	3.58e-68	-0.1981	0.010185	2.95e-84	-0.2509	0.017153	1.89e-48
rs117615688	17:45720942:G:A	17	45720942	CRHR1	A	G	0.067	0.0685	-0.2324	0.0288	6.71e-16	-0.1876	0.014678	2.09e-37	-0.2301	0.024994	3.38e-20
rs11658976	17:46789439:G:A	17	46789439	WNT3	A	G	0.5802	0.5957	-0.0624	0.0113	3.52e-08	-0.0337	0.007066	1.85e-06	-0.0539	0.012339	1.25e-05
rs61169879	17:61840005:C:T	17	61840005	BRIP1	T	C	0.1641	0.1576	0.082	0.0134	9.28e-10	0.0395	0.009037	1.24e-05	0.1041	0.015894	5.77e-11
rs666463	17:78429399:A:T	17	78429399	DNAH17	T	A	0.1672	0.1679	0.076	0.0128	3.2e-09	-0.0457	0.009315	9.28e-07	-0.0614	0.015789	0.000101
rs1941685	18:33724354:G:T	18	33724354	ASXL3	T	G	0.4983	0.4961	0.0531	0.0094	1.69e-08	0.0365	0.006815	8.52e-08	0.0605	0.011976	4.38e-07
rs12456492	18:43093415:A:G	18	43093415	RIT2	G	A	0.3184	0.3222	0.0983	0.0099	3.8e-23	0.0694	0.007157	3.11e-22	0.1044	0.012531	7.99e-17
rs8087969	18:51157219:T:G	18	51157219	MEX3C	G	T	0.4504	0.451	-0.0578	0.0102	1.41e-08	0.0216	0.006777	0.00144	0.0327	0.011955	0.00623
rs55818311	19:2341049:C:T	19	2341049	SPPL2B	T	C	0.6937	0.6644	-0.0696	0.0111	4.18e-10	-0.0367	0.007429	7.8e-07	-0.0678	0.012999	1.83e-07
rs77351827	20:6025395:C:T	20	6025395	CRLS1	T	C	0.1275	0.1244	0.0802	0.0139	8.87e-09	0.0539	0.01018	1.19e-07	0.0471	0.017874	0.00841
rs2248244	21:37480059:G:A	21	37480059	DYRK1A	A	G	0.2828	0.2761	0.0714	0.0107	2.74e-11	0.0602	0.007412	4.57e-16	0.0858	0.0131	5.76e-11

## Sheet: Table S6
Cohorts	rg	SE	Z	P	h2_obs	h2_obs_se	h2_int	h2_int_se	gcov_int	gcov_int_se
IPDGC EUR meta vs GP2 EUR meta	0.9866	0.0684	14.4302	3.34e-47	0.2723	0.0289	1.0454	0.0095	0.0808	0.0067
EUR meta* vs ICE GWAS	0.9988	0.4237	2.357	0.0184	0.0013	0.0012	1.0089	0.0072	0.325	0.0067
EUR meta* vs AJ meta	0.4058	0.1439	2.8195	0.0048	0.3722	0.2222	1.0307	0.0084	0.168	0.0067
EUR meta* vs FIN meta	0.8672	0.0726	11.9482	6.63e-33	0.0056	0.0013	1.0463	0.0078	0.3984	0.0074
GP2 EUR GWAS vs AJ meta	0.646	0.2664	2.4253	0.0153	0.3848	0.2235	1.0299	0.0083	0.0025	0.0062
EUR case-control vs EUR biobank	0.888	0.0373	23.8164	2.26e-125	0.0198	0.0017	1.0404	0.0094	0.0129	0.009
ALL* case-control meta vs MVP	0.7404	0.0804	9.2069	3.36e-20	0.0071	0.0011	1.0472	0.007	0.0118	0.0065
EUR case-control vs FIGS AJ	0.591	0.1655	3.5717	0.0004	0.5986	0.278	1.0017	0.0074	0.0014	0.006
EUR case-control vs FinnGen R11	0.8566	0.1088	7.8739	3.44e-15	0.0051	0.0013	1.0314	0.0075	0.0052	0.0062
EUR case-control vs ICE GWAS	1.1672	0.5945	1.9633	0.0496	0.0012	0.0012	1.0092	0.0072	0.0073	0.0062
EUR case-control vs FIGS EUR	0.8697	0.0502	17.3197	3.34e-67	0.0993	0.0091	1.0114	0.008	0.0033	0.0074
GP2 EUR GWAS vs FIGS EUR	0.9112	0.0606	15.0315	4.56e-51	0.0988	0.0093	1.0119	0.0081	0.001	0.0069
*All of the summary statistics used for LDSC do not contain proxy cases

## Sheet: Table S7
Dataset	Total Observed scale h2	Total Liability scale h2	Lambda GC	Mean χ²	Intercept	Ratio	Cases	Controls	Total	Prevalence	Number of SNPs preLDSC
IPDGC - EUR	0.1946 (0.0271)	0.1296 (0.018)	1.0892	1.1303	1.0131 (0.0085)	0.1007 (0.0649)	12546	16145	28691	0.43728	1190873
GP2 - EUR	0.2574 (0.0255)	0.1753 (0.0174)	1.1738	1.2411	1.054 (0.0087)	0.2242 (0.036)	20755	14000	34755	0.59718	1163290
ALL meta (no proxies)	0.036 (0.0026)	0.0862 (0.0062)	1.3709	1.6116	1.0988 (0.0117)	0.1615 (0.0191)	51515	646045	697560	0.0738503	1203587
ICE	0.0012 (0.0012)	0.0154 (0.0159)	1.0317	1.0185	1.0094 (0.0072)	0.5074 (0.3895)	4668	355276	359944	0.0129687	1129765
AJ meta	0.3872 (0.2262)	0.2538 (0.1483)	1.0533	1.0602	1.0295 (0.0084)	0.4895 (0.14)	1869	1891	3760	0.497074	1097924
FIN meta	0.0056 (0.0013)	0.0767 (0.0175)	1.0897	1.0961	1.0451 (0.0077)	0.4692 (0.0797)	5503	449038	454541	0.0121067	1163652
Case-control - EUR	0.2462 (0.0213)	0.1618 (0.014)	1.3102	1.4587	1.133 (0.0103)	0.29 (0.0225)	33301	30145	63446	0.524872	1194536
Biobank - EUR (no proxies)	0.0192 (0.0016)	0.1126 (0.0091)	1.2189	1.2915	1.0465 (0.0088)	0.1594 (0.0303)	18214	615900	634114	0.0287235	1196545
MVP	0.0072 (0.0011)	0.0619 (0.0093)	1.1178	1.1118	1.0464 (0.0069)	0.4153 (0.0616)	8704	440252	448956	0.0193872	1172440
FIGS - EUR	0.0985 (0.009)	0.1997 (0.0183)	1.1249	1.1462	1.0122 (0.0079)	0.0837 (0.0541)	5958	61224	67182	0.0886845	1163586
FIGS - AJ	0.5895 (0.2815)	0.4743 (0.2265)	1.0278	1.0277	1.0018 (0.0075)	0.0637 (0.2711)	590	1482	2072	0.284749	1100305
GP2 - AJ	0.1445 (0.2876)	0.129 (0.2567)	1.0229	1.0107	1.0056 (0.0073)	0.5273 (0.687)	1279	409	1688	0.757701	1162184
FinnGen R11	0.0051 (0.0013)	0.0752 (0.0187)	1.0693	1.0777	1.0309 (0.0075)	0.3979 (0.0964)	5150	448583	453733	0.0113503	1169428

## Sheet: Table S8
VARIABLE	TYPE	NGENES	BETA	BETA_STD	SE	P	FULL_NAME
Brain_Cerebellum	COVAR	17217	0.047147	0.093485	0.0076048	2.9e-10	Brain_Cerebellum
Brain_Cerebellar_Hemisphere	COVAR	17217	0.045203	0.090608	0.0073707	4.42e-10	Brain_Cerebellar_Hemisphere
Brain_Frontal_Cortex_BA9	COVAR	17217	0.040877	0.075209	0.008353	5e-07	Brain_Frontal_Cortex_BA9
Brain_Cortex	COVAR	17217	0.041524	0.075623	0.0086674	8.38e-07	Brain_Cortex
Brain_Nucleus_accumbens_basa...	COVAR	17217	0.040589	0.070324	0.0092426	5.66e-06	Brain_Nucleus_accumbens_basal_ganglia
Brain_Anterior_cingulate_cor...	COVAR	17217	0.038421	0.06778	0.008782	6.11e-06	Brain_Anterior_cingulate_cortex_BA24
Brain_Caudate_basal_ganglia	COVAR	17217	0.039705	0.068489	0.0095817	1.72e-05	Brain_Caudate_basal_ganglia
Brain_Putamen_basal_ganglia	COVAR	17217	0.037977	0.064546	0.0096553	4.21e-05	Brain_Putamen_basal_ganglia
Pituitary	COVAR	17217	0.042306	0.078719	0.01087	5e-05	Pituitary
Brain_Hypothalamus	COVAR	17217	0.03686	0.063347	0.0098771	9.53e-05	Brain_Hypothalamus
Brain_Hippocampus	COVAR	17217	0.035582	0.060181	0.0097124	0.00012475	Brain_Hippocampus
Brain_Amygdala	COVAR	17217	0.033381	0.0568	0.0095465	0.0002362	Brain_Amygdala
Brain_Substantia_nigra	COVAR	17217	0.035763	0.061491	0.010455	0.00031297	Brain_Substantia_nigra
Brain_Spinal_cord_cervical_c...	COVAR	17217	0.033066	0.059354	0.010477	0.00080113	Brain_Spinal_cord_cervical_c-1
Testis	COVAR	17217	0.0069719	0.012004	0.0067985	0.15257	Testis
Whole_Blood	COVAR	17217	0.0014355	0.0025942	0.0068259	0.41672	Whole_Blood
Cells_EBV-transformed_lympho...	COVAR	17217	-0.0009529	-0.0020785	0.0059489	0.56363	Cells_EBV-transformed_lymphocytes
Adrenal_Gland	COVAR	17217	-0.004603	-0.0088759	0.012195	0.64708	Adrenal_Gland
Muscle_Skeletal	COVAR	17217	-0.0055224	-0.010443	0.0083396	0.74607	Muscle_Skeletal
Pancreas	COVAR	17217	-0.010034	-0.016771	0.01017	0.83809	Pancreas
Thyroid	COVAR	17217	-0.013332	-0.026358	0.011731	0.87212	Thyroid
Heart_Atrial_Appendage	COVAR	17217	-0.014553	-0.026109	0.011463	0.89787	Heart_Atrial_Appendage
Heart_Left_Ventricle	COVAR	17217	-0.013897	-0.02319	0.010896	0.89891	Heart_Left_Ventricle
Liver	COVAR	17217	-0.0099399	-0.017892	0.0077087	0.90137	Liver
Nerve_Tibial	COVAR	17217	-0.016868	-0.033897	0.012198	0.91664	Nerve_Tibial
Skin_Sun_Exposed_Lower_leg	COVAR	17217	-0.013806	-0.026746	0.0094139	0.92875	Skin_Sun_Exposed_Lower_leg
Skin_Not_Sun_Exposed_Suprapu...	COVAR	17217	-0.014109	-0.027169	0.0093963	0.93338	Skin_Not_Sun_Exposed_Suprapubic
Ovary	COVAR	17217	-0.019298	-0.039072	0.01171	0.95031	Ovary
Colon_Sigmoid	COVAR	17217	-0.026998	-0.052749	0.015321	0.96097	Colon_Sigmoid
Spleen	COVAR	17217	-0.015906	-0.031485	0.0088708	0.96351	Spleen
Kidney_Cortex	COVAR	17217	-0.019971	-0.035056	0.010948	0.96593	Kidney_Cortex
Cervix_Ectocervix	COVAR	17217	-0.02878	-0.056315	0.014674	0.97507	Cervix_Ectocervix
Cervix_Endocervix	COVAR	17217	-0.029846	-0.058982	0.013986	0.98357	Cervix_Endocervix
Uterus	COVAR	17217	-0.028759	-0.058508	0.013212	0.98524	Uterus
Kidney_Medulla	COVAR	17217	-0.025831	-0.047704	0.011246	0.98918	Kidney_Medulla
Esophagus_Gastroesophageal_J...	COVAR	17217	-0.036728	-0.072213	0.015676	0.99043	Esophagus_Gastroesophageal_Junction
Prostate	COVAR	17217	-0.034929	-0.066142	0.014474	0.99209	Prostate
Cells_Cultured_fibroblasts	COVAR	17217	-0.019894	-0.042597	0.0079437	0.99386	Cells_Cultured_fibroblasts
Small_Intestine_Terminal_Ile...	COVAR	17217	-0.029198	-0.053592	0.011642	0.99392	Small_Intestine_Terminal_Ileum
Esophagus_Mucosa	COVAR	17217	-0.023489	-0.045353	0.0092606	0.9944	Esophagus_Mucosa
Colon_Transverse	COVAR	17217	-0.036249	-0.066541	0.014114	0.99488	Colon_Transverse
Esophagus_Muscularis	COVAR	17217	-0.040439	-0.079674	0.015193	0.99611	Esophagus_Muscularis
Minor_Salivary_Gland	COVAR	17217	-0.031721	-0.058938	0.011598	0.99688	Minor_Salivary_Gland
Fallopian_Tube	COVAR	17217	-0.039821	-0.077108	0.014368	0.99721	Fallopian_Tube
Artery_Tibial	COVAR	17217	-0.03441	-0.070776	0.012173	0.99765	Artery_Tibial
Bladder	COVAR	17217	-0.045917	-0.08935	0.015915	0.99804	Bladder
Vagina	COVAR	17217	-0.039971	-0.076295	0.013395	0.99858	Vagina
Stomach	COVAR	17217	-0.04336	-0.078666	0.014489	0.99861	Stomach
Artery_Aorta	COVAR	17217	-0.037375	-0.076193	0.012455	0.99865	Artery_Aorta
Lung	COVAR	17217	-0.035379	-0.06828	0.011108	0.99927	Lung
Artery_Coronary	COVAR	17217	-0.048989	-0.09739	0.014443	0.99965	Artery_Coronary
Adipose_Subcutaneous	COVAR	17217	-0.053413	-0.10646	0.013092	0.99998	Adipose_Subcutaneous
Adipose_Visceral_Omentum	COVAR	17217	-0.057073	-0.11071	0.013524	0.99999	Adipose_Visceral_Omentum
Breast_Mammary_Tissue	COVAR	17217	-0.073384	-0.1409	0.015339	1	Breast_Mammary_Tissue

## Sheet: Table S9
ENSGID	PoPS_Score	CHR	START (GR37)	STOP (GR37)	NSNPS	ZSTAT	P	SYMBOL
ENSG00000188290	0.197781	1	934342	935552	1	0.080047	0.4681	HES4
ENSG00000188157	0.0404668	1	955503	991496	13	-0.7579	0.77574	AGRN
ENSG00000131591	0.160498	1	1017198	1051741	101	2.7373	0.0030972	C1orf159
ENSG00000078808	0.286604	1	1152288	1167411	87	1.0365	0.14999	SDF4
ENSG00000184163	0.250542	1	1177826	1182102	9	2.0374	0.020804	FAM132A
ENSG00000160087	0.237553	1	1189289	1209265	42	1.8567	0.031677	UBE2J2
ENSG00000162572	0.0543402	1	1215816	1227409	34	1.2336	0.10868	SCNN1D
ENSG00000131584	0.347687	1	1227756	1244989	28	0.46766	0.32001	ACAP3
ENSG00000169972	0.234592	1	1243947	1247057	2	0.22956	0.40922	PUSL1
ENSG00000127054	0.30806	1	1246965	1260071	6	0.14111	0.44389	CPSF3L
ENSG00000224051	0.0452124	1	1260136	1264277	6	0.76307	0.22271	GLTPD1
ENSG00000169962	0.198718	1	1266694	1270686	9	1.0853	0.13889	TAS1R3
ENSG00000107404	0.452866	1	1270656	1284730	24	0.95823	0.16897	DVL1
ENSG00000162576	0.00229744	1	1288069	1297157	21	0.62855	0.26482	MXRA8
ENSG00000175756	0.107161	1	1309110	1310875	4	1.2036	0.11436	AURKAIP1
ENSG00000221978	0.43643	1	1321091	1334708	17	1.4616	0.071922	CCNL2
ENSG00000242485	0.0270595	1	1337288	1342693	10	0.83713	0.20126	MRPL20
ENSG00000205116	0.0118247	1	1361508	1363167	5	2.6932	0.0035384	TMEM88B
ENSG00000179403	0.471842	1	1370241	1378262	15	2.1812	0.014585	VWA1
ENSG00000197785	0.0165311	1	1447531	1470067	25	-0.26411	0.60415	ATAD3A
ENSG00000205090	0.146238	1	1470554	1475833	6	1.8894	0.029422	TMEM240
ENSG00000160075	0.171453	1	1477053	1510249	71	2.0217	0.021603	SSU72
ENSG00000197530	0.364303	1	1550795	1565990	3	1.4299	0.076376	MIB2
ENSG00000248333	0.121463	1	1570603	1590473	3	-1.066	0.85678	CDK11B
ENSG00000189339	0.244996	1	1592939	1624167	46	1.4875	0.068439	SLC35E2B
ENSG00000008130	0.297233	1	1682671	1711896	69	2.9848	0.0014186	NADK
ENSG00000078369	0.060855	1	1716729	1822495	147	2.9062	0.0018293	GNB1
ENSG00000178821	0.00516724	1	1849029	1850712	5	3.2018	0.00068274	TMEM52
ENSG00000067606	0.299136	1	1981909	2116834	375	0.52699	0.2991	PRKCZ
ENSG00000157933	0.404895	1	2160134	2241558	221	0.096392	0.4616	SKI
ENSG00000157916	0.0542777	1	2323267	2336883	36	0.07545	0.46993	RER1
ENSG00000157911	0.216096	1	2336236	2345236	24	-0.3998	0.65535	PEX10
ENSG00000149527	0.0280965	1	2357419	2436969	251	-0.9211	0.8215	PLCH2
ENSG00000157881	0.162144	1	2439972	2458039	39	-0.65259	0.74299	PANK4
ENSG00000157873	0.0288658	1	2487078	2496821	21	-0.94803	0.82844	TNFRSF14
ENSG00000142611	0.035029	1	2985732	3355185	1347	0.89494	0.18541	PRDM16
ENSG00000130762	0.0514592	1	3370990	3397677	91	1.5306	0.062932	ARHGEF16
ENSG00000158109	0.210415	1	3541566	3546691	15	0.70556	0.24023	TPRG1L
ENSG00000116213	0.21984	1	3547331	3569325	40	1.0717	0.14192	WRAP73
ENSG00000235169	0.171075	1	3689352	3692546	11	-0.39482	0.65351	SMIM1
ENSG00000130764	0.0727831	1	3696784	3713068	70	-0.95188	0.82942	LRRC47
ENSG00000116198	0.150032	1	3728645	3773778	283	-0.37076	0.64459	CEP104
ENSG00000169598	0.105157	1	3773845	3801993	157	-0.65429	0.74354	DFFB
ENSG00000198912	0.0619782	1	3805689	3816857	42	-0.47556	0.68281	C1orf174
ENSG00000196581	0.108381	1	4714792	4852594	683	-0.19828	0.57859	AJAP1
ENSG00000131697	0.252056	1	5922871	6052533	397	0.88573	0.18788	NPHP4
ENSG00000069424	0.466096	1	6051526	6161253	302	1.3658	0.086003	KCNAB2
ENSG00000116254	0.123596	1	6161853	6240183	271	1.5349	0.062408	CHD5
ENSG00000158286	0.0472272	1	6265535	6281359	35	-0.21351	0.58453	RNF207
ENSG00000116237	0.102019	1	6281253	6296032	27	0.18392	0.42704	ICMT
ENSG00000215788	0.0497993	1	6521211	6526255	14	-0.14205	0.55648	TNFRSF25
ENSG00000171680	0.227198	1	6526152	6580121	136	1.4762	0.069942	PLEKHG5
ENSG00000162408	0.120613	1	6581407	6614595	104	2.3327	0.0098315	NOL9
ENSG00000204859	0.20808	1	6640061	6649340	9	2.1557	0.015554	ZBTB48
ENSG00000162413	0.365927	1	6650784	6674667	43	1.5757	0.057548	KLHL21
ENSG00000116273	0.208976	1	6673745	6684093	20	1.5003	0.066769	PHF13
ENSG00000041988	0.269801	1	6684926	6695646	31	2.1003	0.017853	THAP3
ENSG00000007923	0.137546	1	6694228	6761984	144	1.2596	0.10391	DNAJC11
ENSG00000171735	0.417278	1	6845384	7829766	2624	1.5901	0.055904	CAMTA1
ENSG00000049245	0.482818	1	7831329	7841492	32	-0.69769	0.75731	VAMP3
ENSG00000049246	0.0236817	1	7844380	7905237	222	-0.74277	0.77119	PER3
ENSG00000162426	0.180615	1	8377886	8404227	78	2.5086	0.0060608	SLC45A1
ENSG00000142599	0.617399	1	8412457	8877702	689	3.1089	0.00093902	RERE
ENSG00000074800	0.0849365	1	8921061	8939308	21	1.0349	0.15035	ENO1
ENSG00000142583	0.346017	1	9095166	9148537	154	3.3	0.00048343	SLC2A5
ENSG00000049239	0.0924492	1	9294834	9331396	100	1.7624	0.038998	H6PD
ENSG00000171621	0.0951684	1	9352939	9429591	330	0.51702	0.30257	SPSB1
ENSG00000171612	0.328848	1	9599541	9645237	58	2.4582	0.0069809	SLC25A33
ENSG00000188807	0.206902	1	9648932	9674935	36	2.3061	0.010551	TMEM201
ENSG00000171608	0.676913	1	9711790	9789172	128	2.226	0.013008	PIK3CD
ENSG00000171603	0.437048	1	9789084	9884584	112	0.12356	0.45083	CLSTN1
ENSG00000178585	0.262659	1	9908334	9970394	64	1.3894	0.08236	CTNNBIP1
ENSG00000173614	0.0588963	1	10003486	10045559	73	3.2139	0.00065462	NMNAT1
ENSG00000162444	0.11307	1	10057264	10076078	41	3.3743	0.00037008	RBP7
ENSG00000130939	0.364998	1	10092890	10241297	306	2.7149	0.0033143	UBE4B
ENSG00000054523	0.57635	1	10270863	10441661	494	1.7652	0.038763	KIF1B
ENSG00000142657	0.114483	1	10458649	10480201	50	1.214	0.11237	PGD
ENSG00000241563	0.0436431	1	10509776	10511959	4	-0.72427	0.76555	CORT
ENSG00000160049	0.169963	1	10516579	10532583	20	-1.3321	0.90858	DFFA
ENSG00000142655	0.198419	1	10532345	10690815	357	0.13292	0.44713	PEX14
ENSG00000120948	0.214114	1	11072414	11085796	22	0.96964	0.16611	TARDBP
ENSG00000009724	0.107746	1	11086580	11107290	47	0.72521	0.23416	MASP2
ENSG00000171824	0.190542	1	11126675	11159938	99	-0.080514	0.53209	EXOSC10
ENSG00000198793	0.366018	1	11166592	11322564	315	0.57972	0.28105	MTOR
ENSG00000120942	0.0859946	1	11333263	11356106	33	-0.16403	0.56514	UBIAD1
ENSG00000204624	0.0507001	1	11539223	11597641	144	-0.16406	0.56516	PTCHD2
ENSG00000116661	0.239008	1	11708424	11715842	22	1.6531	0.049154	FBXO2
ENSG00000132879	0.431439	1	11714432	11723384	25	2.0644	0.019489	FBXO44
ENSG00000116663	0.23824	1	11724181	11734411	33	2.96	0.001538	FBXO6
ENSG00000116670	0.251452	1	11734537	11751707	61	2.2267	0.012985	MAD2L2
ENSG00000177674	0.0790217	1	11796141	11814859	58	2.0967	0.018009	AGTRAP
ENSG00000177000	0.234835	1	11845780	11866977	82	0.62846	0.26485	MTHFR
ENSG00000011021	0.36633	1	11866207	11903201	191	0.65158	0.25734	CLCN6
ENSG00000175206	0.0233947	1	11905766	11908402	13	0.4136	0.33958	NPPA
ENSG00000116685	0.348247	1	11979648	11986485	20	0.50214	0.30778	KIAA2013
ENSG00000083444	0.348214	1	11994262	12035595	106	2.6776	0.0037078	PLOD1
ENSG00000116688	0.311287	1	12040238	12073571	86	0.85955	0.19502	MFN2
ENSG00000116691	0.252578	1	12079523	12092102	22	0.83145	0.20286	MIIP
ENSG00000028137	0.093428	1	12227060	12269285	122	0.97819	0.16399	TNFRSF1B
ENSG00000048707	0.212355	1	12290124	12572099	363	-0.80337	0.78912	VPS13D
ENSG00000116731	0.127198	1	14026693	14151574	376	-0.79374	0.78633	PRDM2
ENSG00000189337	0.29966	1	14925200	15444539	1851	0.9288	0.1765	KAZN
ENSG00000142634	0.209779	1	15736391	15756839	60	0.18472	0.42672	EFHD2
ENSG00000132906	0.254763	1	15817327	15853029	135	1.6326	0.051278	CASP9
ENSG00000116138	0.163443	1	15853308	15918874	208	2.0711	0.019174	DNAJC16
ENSG00000197312	0.0161937	1	15943995	15995539	118	2.9845	0.0014201	DDI2
ENSG00000215695	0.133985	1	15986364	15988217	3	2.7655	0.002842	RSC1A1
ENSG00000116786	0.375828	1	16010827	16061264	146	3.0009	0.0013461	PLEKHM2
ENSG00000162461	0.254442	1	16062900	16067891	7	2.5467	0.0054375	SLC25A34
ENSG00000065526	0.177258	1	16174359	16266955	140	-0.48653	0.68671	SPEN
ENSG00000116809	0.147884	1	16268364	16302627	49	-0.28594	0.61254	ZBTB17
ENSG00000173641	0.129254	1	16340523	16346089	43	0.74814	0.22719	HSPB7
ENSG00000184908	0.0356904	1	16370272	16383803	117	-0.89365	0.81424	CLCNKB
ENSG00000185519	0.119578	1	16384264	16400127	50	0.26412	0.39584	FAM131C
ENSG00000142632	0.0418994	1	16524349	16539104	49	0.36201	0.35867	ARHGEF19
ENSG00000132881	0.0670548	1	16558195	16563657	12	0.59566	0.2757	RSG1
ENSG00000037637	0.27417	1	16573334	16678949	209	1.7879	0.036896	FBXO42
ENSG00000055070	0.0673703	1	16679070	16724640	97	2.0276	0.021302	SZRD1
ENSG00000187144	0.0500274	1	16713612	16763919	127	1.6588	0.048575	SPATA21
ENSG00000157191	0.272187	1	16767167	16786573	38	1.957	0.025171	NECAP2
ENSG00000058453	0.178	1	17066768	17299474	61	0.70222	0.24127	CROCC
ENSG00000159363	0.419408	1	17312453	17338423	51	3.1779	0.00074167	ATP13A2
ENSG00000117118	0.0716823	1	17345217	17380665	115	1.8252	0.033986	SDHB
ENSG00000179051	0.0597332	1	17733256	17766220	64	-0.71966	0.76413	RCC2
ENSG00000074964	0.202154	1	17866330	18024369	394	0.44761	0.32722	ARHGEF10L
ENSG00000117154	0.131397	1	18434240	18704977	980	1.0534	0.14608	IGSF21
ENSG00000159423	0.135678	1	19197926	19229275	139	0.67605	0.2495	ALDH4A1
ENSG00000169991	0.0979383	1	19230775	19283180	155	1.2927	0.098049	IFFO2
ENSG00000127481	0.345511	1	19401000	19536770	253	2.3865	0.0085045	UBR4
ENSG00000127463	0.118166	1	19542158	19578046	107	1.6157	0.053084	EMC1
ENSG00000053372	0.061001	1	19578033	19586622	51	1.1844	0.11812	MRTO4
ENSG00000053371	0.0540246	1	19630459	19638640	26	1.2055	0.11401	AKR7A2
ENSG00000040487	0.259327	1	19638820	19655794	76	0.47214	0.31841	PQLC2
ENSG00000077549	0.179985	1	19665267	19812066	533	1.6243	0.052151	CAPZB
ENSG00000158747	0.0587395	1	19967048	19984945	56	0.99076	0.1609	NBL1
ENSG00000169914	0.0574037	1	20209006	20239438	81	1.1973	0.11559	OTUD3
ENSG00000162545	0.276586	1	20808884	20812713	3	3.1598	0.00078948	CAMK2N1
ENSG00000090432	0.248745	1	20825943	20834654	24	2.4769	0.0066259	MUL1
ENSG00000183114	0.0274283	1	20878932	20881512	3	3.0157	0.0012819	FAM43B
ENSG00000158828	0.321852	1	20959948	20978004	76	-0.018723	0.50747	PINK1
ENSG00000244038	0.0793083	1	20978270	20988000	26	0.13359	0.44687	DDOST
ENSG00000127483	0.278188	1	21069154	21113816	100	3.2563	0.00056442	HP1BP3
ENSG00000075151	0.506336	1	21132963	21503377	675	3.6269	0.00014342	EIF4G3
ENSG00000117298	0.266368	1	21543740	21671997	331	1.8116	0.035025	ECE1
ENSG00000076864	0.221931	1	21922708	21995801	255	-0.039295	0.51567	RAP1GAP
ENSG00000090686	0.112103	1	22004791	22110099	314	-0.78086	0.78256	USP48
ENSG00000070831	0.142648	1	22379120	22419437	95	1.1702	0.12096	CDC42
ENSG00000184677	0.071498	1	22778344	22857650	133	-0.14532	0.55777	ZBTB40
ENSG00000173372	0.467785	1	22962999	22966101	6	0.48512	0.3138	C1QA
ENSG00000159189	0.334935	1	22970123	22974603	21	0.81994	0.20612	C1QC
ENSG00000173369	0.365632	1	22979255	22988031	25	1.0098	0.15628	C1QB
ENSG00000004487	0.074146	1	23345941	23410182	70	-0.82837	0.79627	KDM1A
ENSG00000169641	0.103572	1	23410516	23504301	155	-0.6267	0.73457	LUZP1
ENSG00000125945	0.0309028	1	23685941	23695935	26	0.45121	0.32592	ZNF436
ENSG00000249087	0.00274062	1	23695490	23698332	3	0.39747	0.34551	C1orf213
ENSG00000007968	0.063979	1	23832922	23857712	44	0.57629	0.28221	E2F2
ENSG00000011007	0.0556043	1	24069645	24088549	17	-0.20273	0.58033	TCEB3
ENSG00000057757	0.0768536	1	24104895	24114722	6	-0.97268	0.83464	PITHD1
ENSG00000011009	0.27147	1	24117460	24122029	2	0.2527	0.40025	LYPLA2
ENSG00000117308	0.17584	1	24122089	24127271	1	1.85	0.03216	GALE
ENSG00000117305	0.0578278	1	24128375	24165110	43	-0.0014691	0.50059	HMGCL
ENSG00000179163	0.0232813	1	24171567	24194784	41	-0.18807	0.57459	FUCA1
ENSG00000189266	0.139499	1	24285599	24289952	5	1.9055	0.028355	PNRC2
ENSG00000188529	0.0760585	1	24291294	24307417	8	1.3086	0.095334	SRSF10
ENSG00000001461	0.0963903	1	24742284	24799466	164	1.1195	0.13145	NIPAL3
ENSG00000117602	0.0129607	1	24829387	24867530	114	0.72577	0.23399	RCAN3
ENSG00000184454	0.00033802	1	24882602	24935819	219	-0.42225	0.66358	NCMAP
ENSG00000133226	0.237781	1	24958207	24999758	44	-0.40496	0.65725	SRRM1
ENSG00000169504	0.0369562	1	25071848	25170815	93	1.3093	0.095217	CLIC4
ENSG00000117614	0.0250596	1	25549170	25558993	5	-1.275	0.89884	SYF2
ENSG00000117616	0.163105	1	25568728	25664704	18	2.8233	0.0023766	C1orf63
ENSG00000183726	0.175494	1	25664408	25688852	27	3.5875	0.00016695	TMEM50A
ENSG00000204178	0.378508	1	25757388	25826700	101	3.1804	0.00073528	TMEM57
ENSG00000162430	0.0198562	1	26126667	26144713	39	0.69911	0.24224	SEPN1
ENSG00000117640	0.102569	1	26145131	26159432	32	1.0356	0.15019	MTFR1L
ENSG00000182749	0.17535	1	26187701	26197744	7	0.055373	0.47792	PAQR7
ENSG00000158008	0.0705608	1	26346375	26362955	24	0.30626	0.3797	EXTL1
ENSG00000175087	0.00859187	1	26437664	26452034	36	1.2406	0.10738	PDIK1L
ENSG00000197245	0.0967457	1	26485511	26489119	8	1.0748	0.14123	FAM110D
ENSG00000142684	0.112389	1	26496362	26498551	10	-0.27375	0.60786	ZNF593
ENSG00000142675	0.081261	1	26503894	26516377	22	-0.2368	0.59359	CNKSR1
ENSG00000130695	0.129438	1	26560691	26605299	135	0.56685	0.28541	CEP85
ENSG00000158062	0.107041	1	26607819	26644854	127	1.1714	0.12072	UBXN11
ENSG00000117682	0.102503	1	26758773	26797785	63	0.46581	0.32067	DHDDS
ENSG00000117676	0.176184	1	26856252	26901521	93	1.5481	0.060795	RPS6KA1
ENSG00000117713	0.361599	1	27022524	27108595	117	-1.2139	0.88761	ARID1A
ENSG00000060642	0.0729351	1	27113963	27124889	11	-1.6249	0.94791	PIGV
ENSG00000204160	0.06595	1	27153201	27184093	45	-1.8517	0.96797	ZDHHC18
ENSG00000142751	0.0775341	1	27202624	27216788	21	-1.8066	0.96458	GPN2
ENSG00000198746	0.14601	1	27216979	27226957	9	-0.59188	0.72303	GPATCH3
ENSG00000253368	0.0992348	1	27320198	27327389	5	-0.12929	0.55144	TRNP1
ENSG00000090020	0.148745	1	27425306	27493472	74	0.43515	0.33173	SLC9A1
ENSG00000142784	0.246387	1	27561007	27635110	97	-1.7158	0.9569	WDTC1
ENSG00000186501	0.12652	1	27648651	27662891	32	-0.29088	0.61443	TMEM222
ENSG00000142733	0.17094	1	27681675	27693383	25	0.76857	0.22107	MAP3K6
ENSG00000181773	0.526866	1	27719148	27722318	3	2.7957	0.0025896	GPR3
ENSG00000158195	0.093066	1	27730730	27816669	114	0.61541	0.26914	WASF2
ENSG00000126705	0.325813	1	27860546	27930942	68	0.70054	0.2418	AHDC1
ENSG00000000938	0.0359616	1	27938575	27961788	44	-0.19134	0.57587	FGR
ENSG00000117758	0.121839	1	28099694	28150963	54	0.18029	0.42846	STX12
ENSG00000130775	0.146222	1	28199055	28213196	48	0.90668	0.18229	THEMIS2
ENSG00000117748	0.0105442	1	28218035	28241257	57	1.2642	0.10307	RPA2
ENSG00000158156	0.207427	1	28285973	28294607	17	1.642	0.050296	XKR8
ENSG00000158161	0.156975	1	28296855	28415207	201	0.73887	0.22999	EYA3
ENSG00000126698	0.0612317	1	28525967	28559536	78	1.4676	0.071113	DNAJC8
ENSG00000130770	0.0695222	1	28562620	28573417	38	0.95187	0.17058	ATPIF1
ENSG00000130766	0.419633	1	28586038	28609002	50	1.2553	0.10468	SESN2
ENSG00000130772	0.0153984	1	28655513	28662476	7	-0.85671	0.8042	MED18
ENSG00000204138	0.0167193	1	28696114	28826881	390	-0.50944	0.69478	PHACTR4
ENSG00000180098	0.10553	1	28879597	28905051	40	-0.15806	0.56279	TRNAU1AP
ENSG00000120656	0.161442	1	28915835	28969597	64	0.37851	0.35253	TAF12
ENSG00000162419	0.202652	1	28995244	29045865	70	1.9787	0.023922	GMEB1
ENSG00000198492	0.0288893	1	29063133	29096287	52	1.706	0.044004	YTHDF2
ENSG00000159023	0.423019	1	29213603	29446553	405	4.6601	1.58e-06	EPB41
ENSG00000116350	0.390842	1	29474255	29508499	69	3.3362	0.00042469	SRSF4
ENSG00000116353	0.202145	1	29519385	29557454	91	3.027	0.0012348	MECR
ENSG00000060656	0.0180648	1	29563028	29653325	218	2.4634	0.0068821	PTPRU
ENSG00000162511	0.223598	1	31205316	31230667	66	1.7794	0.037585	LAPTM5
ENSG00000162512	0.09553	1	31342314	31381608	82	-1.0153	0.84503	SDC3
ENSG00000134644	0.268969	1	31404353	31538838	254	-1.3452	0.91072	PUM1
ENSG00000084628	0.0205741	1	31652592	31712401	229	2.226	0.013008	NKAIN1
ENSG00000060688	0.0889342	1	31732417	31769662	97	1.581	0.056938	SNRNP40
ENSG00000121766	0.186468	1	31769842	31837783	161	1.5292	0.063109	ZCCHC17
ENSG00000121769	0.0925584	1	31838472	31849697	21	0.53342	0.29687	FABP3
ENSG00000168528	0.0055885	1	31882412	31907525	70	0.81913	0.20636	SERINC2
ENSG00000142910	0.000823733	1	32042116	32053288	11	-0.33339	0.63058	TINAGL1
ENSG00000162517	0.0718239	1	32095463	32110497	22	-1.0939	0.863	PEF1
ENSG00000121753	0.199192	1	32192718	32230494	43	2.2481	0.012285	BAI2
ENSG00000184007	0.200957	1	32372022	32410457	45	-0.32876	0.62883	PTP4A2
ENSG00000121774	0.199685	1	32479430	32526451	18	-0.07238	0.52885	KHDRBS1
ENSG00000121775	0.132089	1	32537632	32568467	31	-0.1261	0.55018	TMEM39B
ENSG00000025800	0.223248	1	32573639	32642169	76	-0.79454	0.78656	KPNA6
ENSG00000084652	0.269179	1	32645287	32663886	23	-0.41181	0.65976	TXLNA
ENSG00000160050	0.0287336	1	32665987	32670988	2	-1.1828	0.88156	CCDC28B
ENSG00000222046	0.0510621	1	32674695	32681797	9	-0.22819	0.59025	DCDC2B
ENSG00000160055	0.0241225	1	32680073	32687972	11	-1.628	0.94824	TMEM234
ENSG00000084623	0.107925	1	32687529	32697205	11	-0.090288	0.53597	EIF3I
ENSG00000183615	0.0474881	1	32712834	32714457	2	-0.3299	0.62926	FAM167B
ENSG00000116478	0.320015	1	32757687	32799236	19	-0.69913	0.75777	HDAC1
ENSG00000162526	0.0164549	1	32817122	32829913	5	1.5563	0.059815	TSSK3
ENSG00000225828	0.159638	1	32826871	32829879	1	2.3389	0.00967	FAM229A
ENSG00000160058	0.194309	1	32830704	32860332	17	-2.0369	0.97917	BSDC1
ENSG00000273274	0.0137898	1	32930670	32962287	26	0.77635	0.21877	ZBTB8B
ENSG00000176261	0.0858809	1	33065773	33116504	117	-0.77115	0.77969	ZBTB8OS
ENSG00000162521	0.053956	1	33116743	33151812	77	-0.58625	0.72114	RBBP4
ENSG00000162522	0.0296931	1	33207486	33240571	49	0.97686	0.16432	KIAA1522
ENSG00000134684	0.244271	1	33240840	33283754	76	0.14264	0.44329	YARS
ENSG00000116497	0.095034	1	33282368	33324476	57	-0.052666	0.521	S100PBP
ENSG00000121905	0.049786	1	33351595	33364042	18	0.86909	0.1924	HPCA
ENSG00000121900	0.0463646	1	33360195	33367039	9	1.2513	0.10541	TMEM54
ENSG00000116514	0.00454531	1	33402046	33430286	46	0.088639	0.46468	RNF19B
ENSG00000004455	0.0342285	1	33473585	33546597	85	-0.10546	0.54199	AK2
ENSG00000116525	0.101981	1	33611003	33647660	70	0.43952	0.33014	TRIM62
ENSG00000184389	0.0217716	1	33772367	33786699	42	0.35135	0.36266	A3GALT2
ENSG00000134686	0.348664	1	33789224	33896653	318	0.46733	0.32013	PHC2
ENSG00000121903	0.0168579	1	33938246	33962107	53	-1.28	0.89973	ZSCAN20
ENSG00000163866	0.169551	1	35178338	35325417	520	1.3308	0.091626	SMIM12
ENSG00000189280	0.0781617	1	35220648	35224113	10	1.7268	0.042103	GJB5
ENSG00000187513	0.372514	1	35258599	35261348	11	1.068	0.14276	GJA4
ENSG00000116544	0.133592	1	35331037	35395186	104	1.5871	0.056249	DLGAP3
ENSG00000163867	0.094772	1	35449523	35497569	75	0.26586	0.39517	ZMYM6
ENSG00000116560	0.136615	1	35641979	35658749	22	-0.68569	0.75355	SFPQ
ENSG00000146463	0.111696	1	35734568	35887659	157	0.51582	0.30299	ZMYM4
ENSG00000142687	0.321463	1	35899091	36023551	120	0.55882	0.28814	KIAA0319L
ENSG00000020129	0.126712	1	36023074	36032875	9	0.15073	0.44009	NCDN
ENSG00000116819	0.16207	1	36038971	36060929	16	0.86544	0.1934	TFAP2E
ENSG00000142686	0.0788665	1	36179476	36185073	8	-0.51334	0.69614	C1orf216
ENSG00000134698	0.300835	1	36273773	36323491	59	0.048797	0.48054	AGO4
ENSG00000092847	0.388569	1	36335409	36395211	51	1.0582	0.14498	AGO1
ENSG00000126070	0.627363	1	36396319	36538101	110	0.80189	0.21131	AGO3
ENSG00000116863	0.0719007	1	36554476	36559533	5	0.065277	0.47398	ADPRHL2
ENSG00000054116	0.364758	1	36602173	36615098	22	0.88273	0.18869	TRAPPC3
ENSG00000116871	0.191926	1	36621180	36646450	31	1.0818	0.13966	MAP7D1
ENSG00000054118	0.202061	1	36690017	36770958	94	0.42088	0.33692	THRAP3
ENSG00000142694	0.0121615	1	36787632	36789755	3	-0.30144	0.61846	EVA1B
ENSG00000196182	0.36756	1	36805225	36851497	54	0.5919	0.27696	STK40
ENSG00000181817	0.15957	1	36856839	36863493	37	0.23167	0.4084	LSM10
ENSG00000116885	0.045533	1	36881428	36916086	142	1.0254	0.15258	OSCP1
ENSG00000116898	0.154567	1	36921319	36930038	37	0.67504	0.24983	MRPS15
ENSG00000163874	0.0915729	1	37940153	37949980	15	0.38534	0.34999	ZC3H12A
ENSG00000163875	0.0506912	1	37958176	37980375	69	1.9319	0.026687	MEAF6
ENSG00000163877	0.073328	1	38000050	38019903	44	1.4994	0.06689	SNIP1
ENSG00000134697	0.136206	1	38032417	38061536	67	1.7074	0.043877	GNL2
ENSG00000134690	0.0843117	1	38158090	38175391	47	0.92554	0.17734	CDCA8
ENSG00000183317	0.13691	1	38179552	38230805	188	0.37567	0.35358	EPHA10
ENSG00000185090	0.141105	1	38259474	38266809	6	1.9659	0.024657	MANEAL
ENSG00000196449	0.117858	1	38268616	38273857	7	1.7508	0.039989	YRDC
ENSG00000197982	0.281688	1	38272651	38275126	1	2.5878	0.004829	C1orf122
ENSG00000188786	0.188574	1	38275239	38325292	71	1.8876	0.029541	MTF1
ENSG00000204084	0.459187	1	38326369	38412729	168	2.6321	0.0042424	INPP5B
ENSG00000183386	0.0780492	1	38462442	38471278	16	0.62227	0.26688	FHL3
ENSG00000185668	0.0710729	1	38509523	38512450	2	0.034999	0.48604	POU3F1
ENSG00000116954	0.394845	1	39303870	39325495	57	1.4728	0.070407	RRAGC
ENSG00000214114	0.108965	1	39328636	39347289	46	1.4779	0.069722	MYCBP
ENSG00000158315	0.049973	1	39351479	39407471	192	1.6046	0.054294	RHBDL2
ENSG00000174574	0.158319	1	39456895	39471731	50	0.43179	0.33295	AKIRIN1
ENSG00000168653	0.125861	1	39491990	39500308	31	-0.42948	0.66621	NDUFS5
ENSG00000127603	0.495037	1	39546988	39952849	702	0.95136	0.17071	MACF1
ENSG00000090621	0.114282	1	40026488	40042462	35	1.343	0.089644	PABPC4
ENSG00000163909	0.0989579	1	40089825	40105617	35	1.3159	0.0941	HEYL
ENSG00000084072	0.0659799	1	40157854	40229586	195	1.0222	0.15335	PPIE
ENSG00000116985	0.0413071	1	40222854	40254533	101	0.31282	0.37721	BMP8B
ENSG00000168389	0.178118	1	40420802	40435638	15	1.1791	0.11918	MFSD2A
ENSG00000131236	0.0560327	1	40505905	40538321	110	0.73161	0.2322	CAP1
ENSG00000131238	0.169897	1	40538379	40563375	85	0.71783	0.23643	PPT1
ENSG00000117000	0.258596	1	40627045	40706593	92	1.4698	0.070812	RLF
ENSG00000049089	0.264179	1	40766159	40783488	63	1.0836	0.13927	COL9A2
ENSG00000084070	0.226122	1	40810522	40888998	171	2.3124	0.010378	SMAP2
ENSG00000066136	0.183239	1	41157320	41237275	195	0.98401	0.16256	NFYC
ENSG00000117013	0.0342638	1	41249684	41306124	179	-0.80657	0.79004	KCNQ4
ENSG00000171793	0.0445239	1	41445007	41478235	86	1.2347	0.10848	CTPS1
ENSG00000171790	0.0488128	1	41481269	41488909	28	0.56761	0.28515	SLFNL1
ENSG00000010803	0.217635	1	41492872	41707826	522	0.50879	0.30545	SCMH1
ENSG00000204060	0.0159978	1	41827594	41849262	61	0.6651	0.25299	FOXO6
ENSG00000127124	0.153622	1	41972036	42501596	1305	1.6588	0.04858	HIVEP3
ENSG00000198815	0.195839	1	42642210	42801548	258	-1.7115	0.9565	FOXJ3
ENSG00000177181	0.0218606	1	42846466	42888249	141	-0.80606	0.7899	RIMKLA
ENSG00000065978	0.237461	1	43148098	43168020	34	0.17032	0.43238	YBX1
ENSG00000164007	0.0592886	1	43198764	43205925	17	0.23003	0.40903	CLDN19
ENSG00000117385	0.00865366	1	43212006	43232755	38	-0.049445	0.51972	LEPRE1
ENSG00000164008	0.181659	1	43232940	43263968	46	0.18785	0.4255	C1orf50
ENSG00000117394	0.21055	1	43391052	43424530	105	0.61408	0.26958	SLC2A1
ENSG00000066056	0.0272164	1	43766664	43788779	32	3.2512	0.00057465	TIE1
ENSG00000117399	0.0656493	1	43824626	43828874	5	2.9342	0.0016723	CDC20
ENSG00000066322	0.393843	1	43829068	43833696	4	2.7027	0.0034394	ELOVL1
ENSG00000159479	0.298149	1	43849588	43855479	4	2.8038	0.0025255	MED8
ENSG00000198198	0.281064	1	43855553	43918321	94	3.597	0.00016097	SZT2
ENSG00000178922	0.104716	1	43916824	43919660	7	3.5594	0.00018584	HYI
ENSG00000142949	0.539969	1	43990858	44089343	236	2.2126	0.013464	PTPRF
ENSG00000066135	0.171375	1	44115829	44171186	82	1.5884	0.056095	KDM4A
ENSG00000126091	0.18234	1	44171495	44396831	502	0.33098	0.37033	ST3GAL3
ENSG00000117407	0.0943819	1	44398992	44402913	9	-1.6807	0.95359	ARTN
ENSG00000117408	0.337719	1	44412611	44433694	32	-0.073633	0.52935	IPO13
ENSG00000132768	0.0572726	1	44435672	44439041	3	-1.0093	0.84358	DPH2
ENSG00000117410	0.259293	1	44440159	44443967	6	-0.40398	0.65689	ATP6V0B
ENSG00000117411	0.281258	1	44444615	44456840	18	-0.075446	0.53007	B4GALT2
ENSG00000159214	0.129808	1	44457031	44462200	8	-0.43793	0.66928	CCDC24
ENSG00000196517	0.18468	1	44457172	44497139	74	-0.83912	0.7993	SLC6A9
ENSG00000178028	0.173331	1	44679127	44686353	11	3.2183	0.00064469	DMAP1
ENSG00000117419	0.244972	1	44686742	44820932	172	3.396	0.00034185	ERI3
ENSG00000187147	0.2249	1	44870866	45117396	621	2.2691	0.011631	RNF220
ENSG00000126106	0.113524	1	45100910	45140227	78	2.3297	0.0099123	TMEM53
ENSG00000142937	0.0210961	1	45240923	45244451	6	0.57946	0.28114	RPS8
ENSG00000070785	0.135613	1	45316450	45452282	341	-0.47586	0.68291	EIF2B3
ENSG00000126107	0.204525	1	45468212	45477001	18	0.68128	0.24785	HECTD3
ENSG00000126088	0.193016	1	45477819	45481247	6	0.85524	0.19621	UROD
ENSG00000162415	0.102986	1	45482071	45771881	501	-0.030258	0.51207	ZSWIM5
ENSG00000132781	0.120301	1	45794835	45806142	15	0.23765	0.40608	MUTYH
ENSG00000132773	0.0761269	1	45805342	45809647	5	-0.03743	0.51493	TOE1
ENSG00000070759	0.286882	1	45809555	45956872	228	1.1526	0.12454	TESK2
ENSG00000132780	0.117752	1	46049518	46084566	47	0.43516	0.33172	NASP
ENSG00000159588	0.0838363	1	46085716	46089729	7	-0.16839	0.56686	CCDC17
ENSG00000159592	0.114648	1	46092976	46153785	106	0.32425	0.37287	GPBP1L1
ENSG00000086015	0.2044	1	46252659	46501796	503	-0.16979	0.56741	MAST2
ENSG00000117461	0.286924	1	46505812	46642160	222	-0.32876	0.62883	PIK3R3
ENSG00000117472	0.0133605	1	46640745	46651630	12	1.7285	0.04195	TSPAN1
ENSG00000085998	0.193217	1	46654354	46685977	45	1.1191	0.13155	POMGNT1
ENSG00000171357	0.234925	1	46669006	46686933	24	1.7463	0.040381	LURAP1
ENSG00000132128	0.266177	1	46726868	46769280	39	0.90016	0.18402	LRRC41
ENSG00000117481	0.129988	1	46805849	46830824	180	0.99893	0.15891	NSUN4
ENSG00000117480	0.186479	1	46859937	46879520	35	0.69246	0.24432	FAAH
ENSG00000079277	0.194179	1	47023090	47082515	120	0.18474	0.42671	MKNK1
ENSG00000142961	0.334968	1	47073387	47082563	17	0.75755	0.22436	MOB3C
ENSG00000123472	0.288267	1	47098409	47139539	74	-0.064135	0.52557	ATPAF1
ENSG00000162367	0.331719	1	47681962	47697892	33	3.8633	5.59e-05	TAL1
ENSG00000123473	0.0305982	1	47715811	47779819	151	2.4018	0.0081569	STIL
ENSG00000162368	0.0627526	1	47799469	47844511	100	2.7025	0.0034408	CMPK1
ENSG00000186564	0.0620764	1	47901689	47906363	7	2.2697	0.011614	FOXD2
ENSG00000132122	0.150621	1	48761044	48937845	308	2.2877	0.011077	SPATA6
ENSG00000186094	0.14379	1	48998527	50489585	2052	-0.34657	0.63554	AGBL4
ENSG00000162373	0.127263	1	49193195	49242641	78	1.01	0.15625	BEND5
ENSG00000162374	0.0127314	1	50513686	50669458	185	-0.060695	0.5242	ELAVL4
ENSG00000142700	0.0042394	1	50883222	50889172	3	1.3964	0.081303	DMRTA2
ENSG00000185104	0.394052	1	50905150	51425935	636	0.76278	0.2228	FAF1
ENSG00000123080	0.22958	1	51426417	51440305	13	0.12643	0.4497	CDKN2C
ENSG00000123091	0.199446	1	51701943	51739127	34	0.2212	0.41247	RNF11
ENSG00000085831	0.130579	1	51752930	51810788	93	-0.4694	0.68061	TTC39A
ENSG00000085832	0.292514	1	51819935	51985000	496	-1.5404	0.93827	EPS15
ENSG00000078618	0.103084	1	52254863	52344477	149	-0.24943	0.59849	NRD1
ENSG00000117862	0.1812	1	52485803	52521843	58	0.50178	0.30791	TXNDC12
ENSG00000198841	0.0338202	1	52497775	52499488	4	0.49008	0.31204	KTI12
ENSG00000134717	0.106492	1	52521797	52556388	46	0.36819	0.35637	BTF3L4
ENSG00000157077	0.0538019	1	52608046	52812358	204	0.48516	0.31378	ZFYVE9
ENSG00000154222	0.225012	1	52811395	52831865	24	0.63377	0.26311	CC2D1B
ENSG00000134748	0.0818977	1	52870236	52886511	9	1.8154	0.03473	PRPF38A
ENSG00000134744	0.310638	1	52873954	53019159	209	1.4054	0.079948	ZCCHC11
ENSG00000182183	0.0115752	1	53099016	53135355	85	3.4238	0.00030871	FAM159A
ENSG00000162378	0.357868	1	53192126	53293014	280	5.1225	1.51e-07	ZYG11B
ENSG00000121310	0.0307653	1	53361656	53392884	37	4.8866	5.13e-07	ECHDC2
ENSG00000116171	0.00331838	1	53392901	53517375	460	2.2678	0.011672	SCP2
ENSG00000157184	0.0407513	1	53662101	53679869	27	-0.57085	0.71595	CPT2
ENSG00000162384	0.00676935	1	53679771	53686289	11	-0.61846	0.73186	C1orf123
ENSG00000058799	0.138425	1	54317392	54356407	111	0.10841	0.45684	YIPF1
ENSG00000116209	0.1506	1	54497347	54519177	27	-0.37269	0.64531	TMEM59
ENSG00000116205	0.0948167	1	54519260	54578192	110	-0.008124	0.50324	TCEANC2
ENSG00000116221	0.0104957	1	54649714	54691137	96	0.52505	0.29977	MRPL37
ENSG00000157216	0.291768	1	54691105	54879152	475	2.4029	0.0081339	SSBP3
ENSG00000162390	0.0803359	1	55007930	55104865	378	0.084924	0.46616	ACOT11
ENSG00000243725	0.155886	1	55181495	55208330	151	2.6074	0.0045617	TTC4
ENSG00000162396	0.00207303	1	55222571	55230187	27	0.64754	0.25864	PARS2
ENSG00000116133	0.107596	1	55315306	55352891	131	0.68938	0.24529	DHCR24
ENSG00000162402	0.289036	1	55532032	55680786	232	1.1448	0.12614	USP24
ENSG00000162409	0.353488	1	57110995	57181008	257	2.3678	0.0089473	PRKAA2
ENSG00000173406	0.170254	1	57460451	59012406	4539	2.2501	0.012221	DAB1
ENSG00000162601	0.197441	1	59120411	59165764	174	-0.69057	0.75508	MYSM1
ENSG00000177606	0.00158908	1	59246465	59249785	1	-0.55982	0.7122	JUN
ENSG00000134709	0.0532798	1	60280458	60342050	105	1.4961	0.067314	HOOK1
ENSG00000134716	0.0469417	1	60358980	60392462	68	1.7228	0.042461	CYP2J2
ENSG00000162604	0.0627048	1	62146718	62191095	92	1.7674	0.038581	TM2D1
ENSG00000132854	0.165224	1	62702651	62785085	341	2.777	0.0027435	KANK4
ENSG00000162607	0.128879	1	62901968	62917475	26	0.37237	0.35481	USP1
ENSG00000116641	0.149137	1	62920399	63153969	314	0.72143	0.23532	DOCK7
ENSG00000158966	0.0660558	1	64936428	65158741	467	0.98113	0.16326	CACHD1
ENSG00000162437	0.0582106	1	65210778	65298915	155	-0.53919	0.70512	RAVER2
ENSG00000162434	0.326586	1	65298912	65432187	364	0.97424	0.16497	JAK1
ENSG00000162433	0.00718105	1	65613232	65697828	198	-0.0060529	0.50241	AK4
ENSG00000116675	0.556949	1	65713902	65881552	464	2.5592	0.0052451	DNAJC6
ENSG00000213625	0.0760382	1	65886270	65901690	45	0.34226	0.36608	LEPROT
ENSG00000184588	0.521641	1	66258197	66840259	1435	0.40909	0.34124	PDE4B
ENSG00000118473	0.394055	1	66999066	67213982	735	3.4998	0.00023277	SGIP1
ENSG00000198160	0.0793389	1	67390578	67454302	145	0.23885	0.40561	MIER1
ENSG00000033122	0.0414171	1	70034081	70617628	1609	-0.7033	0.75907	LRRC7
ENSG00000116754	0.338065	1	70671365	70718735	55	-0.015234	0.50608	SRSF11
ENSG00000118454	0.0926573	1	70726271	70820417	136	0.7497	0.22672	ANKRD13C
ENSG00000197568	0.0665767	1	70820488	70851022	62	-0.25633	0.60115	HHLA3
ENSG00000132485	0.177666	1	71528974	71546980	30	-0.069168	0.52757	ZRANB2
ENSG00000172260	0.441542	1	71861623	72748417	1727	2.2489	0.012261	NEGR1
ENSG00000117054	0.020746	1	76190036	76253260	256	-0.09762	0.53888	ACADM
ENSG00000137955	0.16896	1	76251879	76260764	25	0.3515	0.36261	RABGGTB
ENSG00000142892	0.00514769	1	77554675	77685115	348	-1.5356	0.93768	PIGK
ENSG00000154027	0.119808	1	77747736	78025651	960	1.718	0.042902	AK5
ENSG00000036549	0.0945891	1	78028101	78149104	181	2.7791	0.0027252	ZZZ3
ENSG00000077254	0.25553	1	78161672	78225537	89	2.7342	0.0031267	USP33
ENSG00000180488	0.161081	1	78245309	78344106	157	2.7343	0.0031256	FAM73A
ENSG00000162614	0.103195	1	78354198	78409580	107	0.68096	0.24795	NEXN
ENSG00000162613	0.0635458	1	78409740	78444794	70	0.35235	0.36229	FUBP1
ENSG00000162616	0.321992	1	78444859	78483648	92	1.0638	0.14372	DNAJB4
ENSG00000137960	0.113727	1	78445226	78604133	390	2.2393	0.01257	GIPC2
ENSG00000137941	0.189423	1	84330711	84464833	353	-1.6128	0.94661	TTLL7
ENSG00000142875	0.28395	1	84543745	84704181	253	0.9641	0.1675	PRKACB
ENSG00000117151	0.0786433	1	85015289	85040163	61	0.184	0.427	CTBS
ENSG00000117155	0.181999	1	85109390	85156486	123	2.7452	0.0030233	SSX2IP
ENSG00000162642	0.0552468	1	85715639	85725355	30	-0.86688	0.807	C1orf52
ENSG00000097033	0.171351	1	87170259	87213867	79	1.1039	0.13482	SH3GLB1
ENSG00000153936	0.0783893	1	87380331	87602334	453	-1.5756	0.94244	HS2ST1
ENSG00000065243	0.0995978	1	89149905	89301938	356	-0.82389	0.795	PKN2
ENSG00000213516	0.0618969	1	89445139	89458643	17	0.14649	0.44177	RBMXL1
ENSG00000162654	0.0326924	1	89646831	89664615	31	0.82453	0.20482	GBP4
ENSG00000154451	0.0697469	1	89724633	89738544	19	-0.11425	0.54548	GBP5
ENSG00000197147	0.255587	1	89990395	90063423	184	0.2925	0.38495	LRRC8B
ENSG00000171488	0.0787522	1	90098631	90235462	242	-1.5243	0.93628	LRRC8C
ENSG00000171492	0.149031	1	90286573	90402170	176	-0.44344	0.67128	LRRC8D
ENSG00000122482	0.210738	1	91380859	91487829	180	1.836	0.033177	ZNF644
ENSG00000162669	0.0157793	1	91726323	91870426	309	1.377	0.084255	HFM1
ENSG00000097046	0.0680847	1	91966408	91991321	42	0.37783	0.35278	CDC7
ENSG00000069702	0.0326388	1	92145902	92371892	694	0.75903	0.22392	TGFBR3
ENSG00000172031	0.0212805	1	92495539	92529093	72	-0.56656	0.71449	EPHX4
ENSG00000069712	0.0304322	1	92632542	92650280	32	0.39471	0.34653	KIAA1107
ENSG00000174842	0.0920917	1	92711959	92764544	46	0.49463	0.31043	GLMN
ENSG00000122484	0.0285348	1	92764522	92867613	112	0.63316	0.26332	RPAP2
ENSG00000067208	0.462289	1	92974253	93257961	574	2.2178	0.013284	EVI5
ENSG00000122406	0.164182	1	93297582	93307481	9	1.9565	0.025202	RPL5
ENSG00000154511	0.299433	1	93307724	93427057	166	0.96352	0.16764	FAM69A
ENSG00000143033	0.149776	1	93544792	93604638	92	2.6143	0.0044701	MTF2
ENSG00000117500	0.412104	1	93615299	93646285	61	3.7349	9.39e-05	TMED5
ENSG00000122483	0.174067	1	93645476	93744287	229	3.4589	0.0002712	CCDC18
ENSG00000117505	0.0550576	1	93811445	93835055	44	3.384	0.00035718	DR1
ENSG00000137942	0.0969201	1	93913688	94020218	114	1.8161	0.034676	FNBP1L
ENSG00000067334	0.0231273	1	94333373	94345474	51	-0.17519	0.56954	DNTTIP2
ENSG00000023909	0.0821102	1	94350761	94374966	68	-0.5852	0.72079	GCLM
ENSG00000198691	0.0123688	1	94458393	94586688	466	2.6899	0.0035732	ABCA4
ENSG00000117528	0.051611	1	94883933	94984222	117	1.0894	0.13799	ABCD3
ENSG00000172339	0.0685787	1	95439963	95538501	256	-0.2301	0.59099	ALG14
ENSG00000117569	0.293855	1	97187221	97289294	197	3.7051	0.00010566	PTBP2
ENSG00000156875	0.102378	1	100503653	100548933	127	-0.58087	0.71934	HIAT1
ENSG00000137992	0.0122078	1	100652475	100715390	110	-0.96265	0.83214	DBT
ENSG00000162695	0.0494835	1	101361632	101447309	128	-0.64598	0.74085	SLC30A7
ENSG00000185946	0.277555	1	104068313	104097861	42	-1.8011	0.96416	RNPC3
ENSG00000240038	0.0135746	1	104096437	104122156	26	-0.60115	0.72613	AMY2B
ENSG00000134186	0.202543	1	109234945	109244425	7	0.88821	0.18721	PRPF38B
ENSG00000116266	0.0634151	1	109289296	109352148	213	0.18456	0.42679	STXBP3
ENSG00000121957	0.0717722	1	109417972	109477167	155	-0.28701	0.61295	GPSM2
ENSG00000121940	0.162448	1	109472130	109506111	95	-0.01582	0.50631	CLCC1
ENSG00000085433	0.325134	1	109512836	109584850	183	0.62167	0.26708	WDR47
ENSG00000197780	0.196754	1	109605108	109618624	45	0.69257	0.24429	TAF13
ENSG00000215717	0.115224	1	109632425	109639556	21	0.39867	0.34507	TMEM167B
ENSG00000116299	0.156097	1	109656301	109749401	325	0.58976	0.27768	KIAA1324
ENSG00000031698	0.248293	1	109756540	109780791	40	1.425	0.077078	SARS
ENSG00000143126	0.433162	1	109792641	109818372	74	2.6547	0.0039692	CELSR2
ENSG00000134222	0.200117	1	109822178	109825808	8	1.5821	0.056809	PSRC1
ENSG00000134243	0.47387	1	109852192	109940573	126	0.77688	0.21861	SORT1
ENSG00000162650	0.0358065	1	110026101	110035426	10	0.66839	0.25194	ATXN7L2
ENSG00000174151	0.157576	1	110036674	110045554	10	0.67597	0.24953	CYB561D1
ENSG00000181754	0.211923	1	110046797	110052360	9	2.5532	0.0053372	AMIGO1
ENSG00000065135	0.179265	1	110091233	110136975	66	1.7498	0.040073	GNAI3
ENSG00000116337	0.423056	1	110158726	110174673	34	1.7012	0.044454	AMPD2
ENSG00000168765	0.00345052	1	110198703	110208118	23	1.6068	0.054054	GSTM4
ENSG00000134202	0.0425701	1	110276554	110284384	17	1.0107	0.15608	GSTM3
ENSG00000168710	0.303099	1	110527308	110566357	24	1.4267	0.07684	AHCYL1
ENSG00000143093	0.216489	1	110574199	110617263	59	0.92441	0.17764	STRIP1
ENSG00000197106	0.360753	1	110693108	110744824	108	1.2844	0.099502	SLC6A17
ENSG00000162775	0.0954486	1	110881128	110889299	9	-0.4206	0.66298	RBM15
ENSG00000168679	0.296271	1	110905470	110933704	54	1.2133	0.1125	SLC16A4
ENSG00000134248	0.071658	1	110943871	110950564	18	0.99577	0.15968	LAMTOR5
ENSG00000177301	0.562727	1	111136202	111174096	95	3.3438	0.00041322	KCNA2
ENSG00000177272	0.00553767	1	111214310	111217655	2	1.2314	0.10908	KCNA3
ENSG00000121931	0.197525	1	111489807	111506701	19	1.2769	0.10081	LRIF1
ENSG00000156171	0.0977759	1	111659955	111682838	55	0.42954	0.33376	DRAM2
ENSG00000134255	0.298943	1	111682249	111727724	68	1.8013	0.03583	CEPT1
ENSG00000085465	0.0363231	1	111956936	111970399	41	0.51835	0.30211	OVGP1
ENSG00000116455	0.0126392	1	111982512	111991998	16	0.72072	0.23554	WDR77
ENSG00000116473	0.429771	1	112084840	112259313	481	2.4117	0.0079385	RAP1A
ENSG00000197852	0.0614349	1	112223252	112298446	235	2.621	0.0043838	FAM212B
ENSG00000064703	0.0342636	1	112297867	112310638	43	2.5309	0.0056879	DDX20
ENSG00000171385	0.340724	1	112313284	112531777	619	2.274	0.011482	KCND3
ENSG00000134245	0.0762899	1	113009163	113072787	156	2.9166	0.0017695	WNT2B
ENSG00000007341	0.134168	1	113066140	113163447	213	0.79362	0.21371	ST7L
ENSG00000116489	0.0238176	1	113161795	113214241	79	0.64399	0.25979	CAPZA1
ENSG00000155363	0.056542	1	113215763	113243368	51	1.1476	0.12557	MOV10
ENSG00000155366	0.243664	1	113243728	113250056	15	0.38142	0.35145	RHOC
ENSG00000155367	0.151408	1	113252616	113258099	12	0.97548	0.16466	PPM1J
ENSG00000198799	0.235015	1	113615831	113674882	108	1.0281	0.15196	LRIG2
ENSG00000081026	0.318905	1	113933371	114228545	571	2.754	0.0029438	MAGI3
ENSG00000116793	0.249332	1	114239453	114302111	99	2.8946	0.0018983	PHTF1
ENSG00000081019	0.212188	1	114304454	114355098	75	2.9784	0.0014486	RSBN1
ENSG00000134262	0.050648	1	114437370	114447823	17	0.45122	0.32592	AP4B1
ENSG00000163349	0.17253	1	114471814	114520426	63	-2.0363	0.97914	HIPK1
ENSG00000197323	0.17767	1	114935399	115053781	301	0.83399	0.20214	TRIM33
ENSG00000116752	0.0218865	1	115110178	115124260	24	0.76793	0.22127	BCAS2
ENSG00000213281	0.153801	1	115247090	115259515	13	1.3717	0.085082	NRAS
ENSG00000009307	0.0786963	1	115259534	115301297	72	0.74446	0.2283	CSDE1
ENSG00000052723	0.0980074	1	115312100	115323306	3	0.18798	0.42545	SIKE1
ENSG00000134259	0.109464	1	115828539	115880857	179	0.52535	0.29967	NGF
ENSG00000118729	0.0215343	1	116242628	116311402	312	1.1776	0.11948	CASQ2
ENSG00000163393	0.138684	1	116519119	116612675	221	1.2725	0.10159	SLC22A15
ENSG00000163399	0.386778	1	116915290	116952883	62	0.73778	0.23032	ATP1A1
ENSG00000116830	0.0481981	1	117602925	117650075	100	1.0017	0.15825	TTF2
ENSG00000198162	0.358008	1	117910071	118071494	438	2.3043	0.010602	MAN1A2
ENSG00000183508	0.0372005	1	118148556	118170994	69	0.071357	0.47156	FAM46C
ENSG00000143067	0.0702899	1	120162045	120190396	65	0.25903	0.39781	ZNF697
ENSG00000092621	0.00494096	1	120202421	120286838	192	0.83204	0.20269	PHGDH
ENSG00000198483	0.0128674	1	145549230	145568526	3	3.2079	0.00066865	ANKRD35
ENSG00000131788	0.223729	1	145575233	145586546	1	2.6213	0.00438	PIAS3
ENSG00000186141	0.00499618	1	145592605	145611025	1	1.1114	0.1332	POLR3C
ENSG00000131791	0.377685	1	146626685	146644129	57	0.99554	0.15974	PRKAB2
ENSG00000131778	0.0617346	1	146714291	146767443	222	0.39252	0.34734	CHD1L
ENSG00000116128	0.13792	1	147013182	147098017	234	-0.60336	0.72686	BCL9
ENSG00000162836	0.0883351	1	147101453	147142618	101	0.2348	0.40718	ACP6
ENSG00000188092	0.00724871	1	147400506	147465753	25	0.81244	0.20827	GPR89B
ENSG00000150337	0.0920649	1	149754227	149764074	3	-0.45436	0.67521	FCGR1A
ENSG00000178096	0.00153895	1	149859440	149872351	20	-0.45567	0.67569	BOLA1
ENSG00000159164	0.271555	1	149874870	149889434	15	0.55952	0.28791	SV2A
ENSG00000143368	0.085967	1	149895209	149900236	8	-0.43785	0.66925	SF3B4
ENSG00000163113	0.12981	1	149909705	149982625	57	1.1941	0.11623	OTUD7B
ENSG00000136631	0.140387	1	150039369	150117505	96	0.058164	0.47681	VPS45
ENSG00000023902	0.293666	1	150121373	150136916	29	0.24618	0.40277	PLEKHO1
ENSG00000143401	0.0267593	1	150190717	150208504	24	0.50166	0.30795	ANP32E
ENSG00000118298	0.194345	1	150229554	150237478	7	1.0749	0.1412	CA14
ENSG00000117362	0.191966	1	150237804	150241980	1	0.98954	0.1612	APH1A
ENSG00000159208	0.1597	1	150254953	150259505	7	0.7839	0.21655	C1orf51
ENSG00000187145	0.0492589	1	150266289	150281414	58	0.46999	0.31918	MRPS21
ENSG00000117360	0.147498	1	150293925	150325671	84	1.0429	0.14849	PRPF3
ENSG00000163125	0.309195	1	150335567	150449042	339	1.3082	0.095403	RPRD2
ENSG00000143374	0.116046	1	150459887	150480078	64	0.78842	0.21523	TARS2
ENSG00000143382	0.167642	1	150521884	150533413	26	1.9235	0.027206	ADAMTSL4
ENSG00000143384	0.137295	1	150547032	150552066	6	2.4462	0.0072179	MCL1
ENSG00000143420	0.233302	1	150573327	150602088	41	2.2504	0.012211	ENSA
ENSG00000143457	0.0116894	1	150618701	150669630	113	2.9125	0.0017929	GOLPH3L
ENSG00000163131	0.0524287	1	150702672	150738433	53	3.3567	0.00039433	CTSS
ENSG00000143437	0.194999	1	150782181	150849244	74	3.3293	0.00043532	ARNT
ENSG00000143379	0.427574	1	150898739	150937213	66	3.238	0.00060179	SETDB1
ENSG00000143418	0.230127	1	150933059	150947479	37	3.4079	0.00032738	CERS2
ENSG00000143409	0.0559948	1	150969025	150980851	25	0.59149	0.2771	FAM63A
ENSG00000143363	0.087476	1	150980896	151008189	69	0.61117	0.27054	PRUNE
ENSG00000163141	0.0351521	1	151009046	151020076	27	0.67126	0.25103	BNIPL
ENSG00000143443	0.138553	1	151020216	151024462	2	0.089567	0.46432	C1orf56
ENSG00000197622	0.301787	1	151023447	151042801	29	1.0424	0.14861	CDC42SE1
ENSG00000143458	0.237872	1	151043054	151098018	119	0.71008	0.23883	GABPB2
ENSG00000143434	0.0742969	1	151104161	151119104	38	0.66073	0.25439	SEMA6C
ENSG00000163156	0.1134	1	151129140	151142773	9	1.3939	0.08168	SCNM1
ENSG00000163155	0.0566432	1	151132224	151138424	4	1.233	0.10879	LYSMD1
ENSG00000163157	0.0297394	1	151142462	151148760	6	-0.046793	0.51866	TMOD4
ENSG00000163159	0.173196	1	151142463	151167797	18	0.17813	0.42931	VPS72
ENSG00000143398	0.228652	1	151170425	151222012	68	0.77562	0.21899	PIP5K1A
ENSG00000159352	0.179925	1	151227179	151239955	18	0.78943	0.21493	PSMD4
ENSG00000143373	0.296409	1	151254094	151264656	7	1.4062	0.079834	ZNF687
ENSG00000143393	0.30749	1	151264273	151300191	30	1.3091	0.095257	PI4KB
ENSG00000143390	0.0920591	1	151313116	151319833	4	0.19597	0.42232	RFX5
ENSG00000159377	0.0528081	1	151372010	151374420	2	-0.56783	0.71492	PSMB4
ENSG00000143442	0.273506	1	151375200	151431941	68	-0.33662	0.6318	POGZ
ENSG00000143367	0.0265418	1	151512781	151556059	96	0.29657	0.3834	TUFT1
ENSG00000143376	0.264388	1	151584541	151671567	105	-0.40733	0.65812	SNX27
ENSG00000159409	0.212274	1	151674880	151689290	25	0.17279	0.43141	CELF3
ENSG00000178796	0.00570881	1	151682909	151702281	35	0.87836	0.18987	RIIAD1
ENSG00000143436	0.0563467	1	151732119	151736040	11	1.5612	0.059243	MRPL9
ENSG00000143450	0.0497404	1	151735445	151743808	21	1.3677	0.085704	OAZ3
ENSG00000182134	0.188537	1	151742583	151763892	62	1.4318	0.076098	TDRKH
ENSG00000143365	0.168015	1	151778547	151804348	63	2.5454	0.0054575	RORC
ENSG00000225556	0.0268116	1	151810295	151813033	5	2.2679	0.011668	C2CD4D
ENSG00000159445	0.0677828	1	151846060	151882284	78	1.0463	0.14771	THEM4
ENSG00000196154	0.19898	1	153516089	153522612	29	1.3139	0.094446	S100A4
ENSG00000160678	0.151204	1	153600402	153604513	8	-1.2451	0.89344	S100A1
ENSG00000143553	0.134128	1	153631130	153634306	4	-0.25113	0.59914	SNAPIN
ENSG00000143621	0.0457507	1	153634512	153643524	13	0.15925	0.43673	ILF2
ENSG00000143624	0.206508	1	153700543	153746555	73	-1.3478	0.91114	INTS3
ENSG00000143554	0.0744429	1	153746830	153752633	8	-0.40136	0.65592	SLC27A3
ENSG00000143614	0.324336	1	153777201	153895451	189	0.65721	0.25552	GATAD2B
ENSG00000198837	0.340399	1	153901977	153919172	20	0.75456	0.22526	DENND4B
ENSG00000160741	0.292167	1	153920145	153931101	11	0.60535	0.27247	CRTC2
ENSG00000143570	0.145574	1	153931575	153940188	13	0.96148	0.16816	SLC39A1
ENSG00000143578	0.0639589	1	153940010	153946839	10	1.0475	0.14744	CREB3L4
ENSG00000143543	0.190209	1	153946745	153950164	2	1.4763	0.069938	JTB
ENSG00000143545	0.130667	1	153954127	153958834	3	1.0707	0.14215	RAB13
ENSG00000143552	0.241765	1	153965161	154127592	222	1.4594	0.072234	NUP210L
ENSG00000143549	0.0664744	1	154127784	154167124	51	0.47019	0.31911	TPM3
ENSG00000143612	0.215255	1	154179182	154193104	18	0.29845	0.38268	C1orf43
ENSG00000143569	0.228438	1	154192655	154243986	73	0.47473	0.31749	UBAP2L
ENSG00000143575	0.122328	1	154244987	154248351	2	0.52132	0.30107	HAX1
ENSG00000143515	0.198284	1	154298029	154323783	56	1.1135	0.13275	ATP8B2
ENSG00000160714	0.104662	1	154521053	154531504	11	-0.49857	0.69096	UBE2Q1
ENSG00000160716	0.0875513	1	154540257	154552502	22	0.48115	0.31521	CHRNB2
ENSG00000160710	0.325202	1	154554538	154600475	86	2.4349	0.0074478	ADAR
ENSG00000143603	0.124147	1	154669931	154842756	515	2.2294	0.012892	KCNN3
ENSG00000163344	0.317724	1	154897210	154909467	22	-0.12556	0.54996	PMVK
ENSG00000163346	0.206398	1	154916552	154928599	13	3.527	0.00021017	PBXIP1
ENSG00000163348	0.313657	1	154929502	154936329	5	5.6079	1.02e-08	PYGO2
ENSG00000160691	0.606333	1	154934774	154946871	14	4.5745	2.39e-06	SHC1
ENSG00000173207	0.161977	1	154947129	154951725	3	3.8824	5.17e-05	CKS1B
ENSG00000160688	0.184282	1	154955814	154965587	13	4.1127	1.96e-05	FLAD1
ENSG00000160685	0.332134	1	154975127	154990998	22	5.9399	1.43e-09	ZBTB7B
ENSG00000143537	0.768945	1	155023042	155035252	22	7.476	3.83e-14	ADAM15
ENSG00000143590	0.169359	1	155036224	155060014	35	5.2283	8.55e-08	EFNA3
ENSG00000169242	0.0467937	1	155099936	155107333	12	2.9221	0.0017386	EFNA1
ENSG00000169241	0.341589	1	155107820	155111329	3	6.5257	3.39e-11	SLC50A1
ENSG00000163463	0.0565004	1	155141884	155145951	11	1.8401	0.032878	KRTCAP2
ENSG00000163462	0.207905	1	155145873	155157447	16	2.1291	0.016621	TRIM46
ENSG00000185499	0.0514955	1	155158300	155162707	6	1.7433	0.040643	MUC1
ENSG00000173171	0.00545286	1	155178490	155183615	5	0.085499	0.46593	MTX1
ENSG00000177628	0.304529	1	155204243	155214490	20	5.7309	4.99e-09	GBA
ENSG00000160767	0.239549	1	155216996	155225274	23	0.88937	0.1869	FAM189B
ENSG00000116521	0.296529	1	155225770	155232221	15	1.1585	0.12334	SCAMP3
ENSG00000176444	0.186271	1	155232659	155248282	26	1.671	0.047358	CLK2
ENSG00000143630	0.0611884	1	155247374	155259639	31	1.0586	0.14489	HCN3
ENSG00000160752	0.18729	1	155278539	155290457	11	0.97751	0.16416	FDPS
ENSG00000160753	0.296486	1	155290687	155300905	3	1.2732	0.10147	RUSC1
ENSG00000116539	0.417227	1	155305059	155532598	166	3.7624	8.41e-05	ASH1L
ENSG00000125459	0.137316	1	155579979	155718153	119	3.1593	0.00079061	MSTO1
ENSG00000163374	0.0908375	1	155629237	155658791	29	2.7016	0.0034507	YY1AP1
ENSG00000132676	0.16794	1	155657751	155708801	53	3.2973	0.00048811	DAP3
ENSG00000116580	0.269925	1	155719508	155829191	149	3.0493	0.0011469	GON4L
ENSG00000132718	0.442591	1	155829300	155854990	36	2.4137	0.0078949	SYT11
ENSG00000143622	0.472086	1	155867599	155881195	23	2.0703	0.019213	RIT1
ENSG00000132680	0.262844	1	155882834	155904191	25	1.4008	0.080642	KIAA0907
ENSG00000116584	0.301362	1	155916630	155976861	70	1.4264	0.076871	ARHGEF2
ENSG00000160803	0.401752	1	156005092	156023585	22	6.1296	4.4e-10	UBQLN4
ENSG00000116586	0.26204	1	156024543	156028301	7	2.6937	0.0035334	LAMTOR2
ENSG00000132698	0.0744714	1	156030951	156040295	5	2.8143	0.0024444	RAB25
ENSG00000160789	0.0751671	1	156052364	156109880	139	1.6361	0.050914	LMNA
ENSG00000196189	0.140881	1	156117157	156147543	50	1.9279	0.026936	SEMA4A
ENSG00000160785	0.258687	1	156163880	156182587	31	2.8213	0.0023911	SLC25A44
ENSG00000160783	0.0713241	1	156182784	156212874	75	2.9818	0.0014327	PMF1
ENSG00000160781	0.375046	1	156213206	156217881	7	0.53522	0.29625	PAQR6
ENSG00000198952	0.401152	1	156219015	156252620	83	1.0026	0.15804	SMG5
ENSG00000163472	0.0102619	1	156252726	156262976	17	0.45302	0.32527	TMEM79
ENSG00000198715	0.147731	1	156259880	156265463	10	0.69757	0.24272	C1orf85
ENSG00000163468	0.236634	1	156278759	156337664	116	0.53527	0.29623	CCT3
ENSG00000163467	0.0204654	1	156307105	156316786	17	0.97415	0.16499	TSACC
ENSG00000125462	0.15795	1	156374042	156400493	28	2.2347	0.012717	C1orf61
ENSG00000116604	0.417249	1	156433519	156470620	64	0.91791	0.17933	MEF2D
ENSG00000163382	0.163115	1	156561554	156564091	12	0.38292	0.35089	APOA1BP
ENSG00000132702	0.0851074	1	156589086	156595517	8	-0.68595	0.75363	HAPLN2
ENSG00000132692	0.0483563	1	156611182	156629324	34	1.4487	0.073711	BCAN
ENSG00000132688	0.0170227	1	156638555	156647189	17	0.95929	0.16871	NES
ENSG00000143319	0.169546	1	156691683	156698591	13	0.077033	0.4693	ISG20L2
ENSG00000143303	0.254664	1	156698234	156706752	13	0.030211	0.48795	RRNAD1
ENSG00000143314	0.114562	1	156707095	156711382	8	-0.8395	0.79941	MRPL24
ENSG00000143294	0.0907553	1	156720402	156770607	130	0.42743	0.33453	PRCC
ENSG00000187800	0.0028183	1	156863490	156886226	70	1.2941	0.097818	PEAR1
ENSG00000132694	0.267476	1	156904632	157015162	236	0.16601	0.43408	ARHGEF11
ENSG00000132704	0.324185	1	157715523	157746922	60	1.6303	0.051522	FCRL2
ENSG00000183853	0.0705736	1	157963063	158070052	341	-0.005887	0.50235	KIRREL
ENSG00000163564	0.127239	1	158900586	158946844	105	1.6178	0.052848	PYHIN1
ENSG00000162706	0.0602271	1	159141399	159173103	62	-0.60502	0.72742	CADM3
ENSG00000158716	0.119126	1	159750722	159752333	3	0.27446	0.39186	DUSP23
ENSG00000188004	0.0244241	1	159804264	159825137	55	-0.54712	0.70785	C1orf204
ENSG00000143315	0.0538701	1	159997462	160001783	5	-0.42134	0.66324	PIGM
ENSG00000162728	0.057799	1	160051360	160060353	20	0.27419	0.39197	KCNJ9
ENSG00000162729	0.262666	1	160061130	160068733	12	0.90664	0.1823	IGSF8
ENSG00000162734	0.476667	1	160175127	160185166	14	1.2993	0.096917	PEA15
ENSG00000132716	0.362113	1	160185505	160254920	84	1.6613	0.048324	DCAF8
ENSG00000162735	0.112137	1	160246602	160256138	10	2.1544	0.015606	PEX19
ENSG00000122218	0.400026	1	160259063	160313190	81	1.9056	0.02835	COPA
ENSG00000162736	0.216533	1	160313062	160328742	40	0.70757	0.2396	NCSTN
ENSG00000158769	0.0183841	1	160965001	160991138	66	1.774	0.038032	F11R
ENSG00000215845	0.0702243	1	161007421	161008780	2	1.0277	0.15206	TSTD1
ENSG00000158773	0.0925735	1	161009041	161015767	21	1.2038	0.11433	USF1
ENSG00000186517	0.0499423	1	161016736	161039760	43	2.4419	0.0073045	ARHGAP30
ENSG00000162755	0.00692228	1	161068151	161070136	4	-0.12668	0.5504	KLHDC9
ENSG00000143256	0.282086	1	161070346	161087901	35	2.1644	0.015216	PFDN2
ENSG00000158793	0.178871	1	161087876	161095235	8	1.3537	0.087912	NIT1
ENSG00000158796	0.219158	1	161090764	161102478	13	1.4659	0.071343	DEDD
ENSG00000143222	0.0336961	1	161122566	161128646	11	1.0237	0.15298	UFC1
ENSG00000143258	0.347176	1	161129240	161135513	5	2.5492	0.0053979	USP21
ENSG00000143224	0.218649	1	161136200	161147803	17	1.397	0.081202	PPOX
ENSG00000158850	0.273657	1	161141100	161147287	8	1.399	0.080906	B4GALT3
ENSG00000158859	0.522795	1	161154098	161168846	23	4.4892	3.57e-06	ADAMTS4
ENSG00000158864	0.246757	1	161166894	161184185	29	4.4545	4.21e-06	NDUFS2
ENSG00000158869	0.34451	1	161185024	161190489	17	4.0836	2.22e-05	FCER1G
ENSG00000158882	0.194093	1	161195793	161200408	3	0.50833	0.30561	TOMM40L
ENSG00000143257	0.0400227	1	161199456	161208092	25	2.7662	0.0028357	NR1I3
ENSG00000248485	0.324204	1	161228517	161255240	104	2.9229	0.001734	PCP4L1
ENSG00000158887	0.379343	1	161274525	161279762	13	1.219	0.11142	MPZ
ENSG00000143252	0.173062	1	161284047	161332984	230	1.4193	0.077899	SDHC
ENSG00000143226	0.0350461	1	161475220	161493803	35	3.3419	0.00041604	FCGR2A
ENSG00000203747	0.193032	1	161511549	161600917	3	-0.5173	0.69753	FCGR3A
ENSG00000072694	0.147623	1	161551101	161648444	19	1.1408	0.12698	FCGR2B
ENSG00000081721	0.0104555	1	161719548	161727028	29	1.079	0.14029	DUSP12
ENSG00000118217	0.182824	1	161736084	161933860	551	1.2147	0.11224	ATF6
ENSG00000198929	0.280293	1	162039564	162353321	1107	1.2916	0.098245	NOS1AP
ENSG00000239887	0.0700202	1	162336698	162356600	71	2.113	0.017298	C1orf226
ENSG00000152332	0.152419	1	162467041	162499419	80	-1.1737	0.87975	UHMK1
ENSG00000132196	0.338451	1	162760492	162782607	46	1.9251	0.027106	HSD17B7
ENSG00000117152	0.242229	1	163038565	163046592	17	1.9668	0.0246	RGS4
ENSG00000143171	0.212398	1	165370159	165414433	189	1.7573	0.039437	RXRG
ENSG00000143198	0.209269	1	165600098	165631033	135	1.7102	0.043613	MGST3
ENSG00000143149	0.0688667	1	165631453	165668100	159	0.87086	0.19191	ALDH9A1
ENSG00000143179	0.0198997	1	165796768	165880855	146	0.53385	0.29672	UCK2
ENSG00000188859	0.0440409	1	166026674	166136206	261	2.0443	0.020462	FAM78B
ENSG00000143157	0.162832	1	166808681	166825581	28	2.7308	0.0031595	POGK
ENSG00000152382	0.0461603	1	166825747	166845564	62	2.9695	0.0014917	TADA1
ENSG00000143190	0.345438	1	167190066	167396582	339	1.7729	0.038123	POU2F1
ENSG00000143162	0.338729	1	167498914	167523004	127	1.2601	0.10381	CREG1
ENSG00000197965	0.073274	1	167690429	167761156	189	0.93232	0.17559	MPZL1
ENSG00000143199	0.068695	1	167778625	167883453	340	1.7774	0.03775	ADCY10
ENSG00000143164	0.203307	1	167905021	168045081	178	0.30789	0.37908	DCAF6
ENSG00000143155	0.0195659	1	168148171	168169950	65	2.7951	0.0025946	TIPRL
ENSG00000143153	0.175397	1	169074935	169101960	109	0.15296	0.43922	ATP1B1
ENSG00000117479	0.00299659	1	169433147	169455241	39	-0.52898	0.70159	SLC19A2
ENSG00000174175	0.0353681	1	169558087	169599431	123	1.4175	0.078161	SELP
ENSG00000000457	0.0182686	1	169818772	169863408	160	-0.098623	0.53928	SCYL3
ENSG00000117523	0.262695	1	171454651	171562650	254	0.14025	0.44423	PRRC2C
ENSG00000117533	0.493214	1	171669300	171711387	106	5.6781	6.81e-09	VAMP4
ENSG00000010165	0.0338733	1	171750788	171783163	100	2.6693	0.0038006	METTL13
ENSG00000197959	0.83459	1	171810621	172387606	1372	4.1499	1.66e-05	DNM3
ENSG00000094975	0.0707047	1	172501489	172580971	113	1.0342	0.15052	SUCO
ENSG00000117560	0.163603	1	172628154	172636014	12	1.881	0.029986	FASLG
ENSG00000076321	0.0897454	1	173684080	173755840	83	1.254	0.10493	KLHL20
ENSG00000120334	0.000690367	1	173768688	173793858	28	0.63359	0.26317	CENPL
ENSG00000185278	0.051028	1	173837220	173872687	100	0.20703	0.41799	ZBTB37
ENSG00000135870	0.593195	1	173900352	173991435	160	1.9358	0.026447	RC3H1
ENSG00000152061	0.333997	1	174128548	174964445	1752	2.808	0.0024921	RABGAP1L
ENSG00000116161	0.173661	1	174968300	174980851	19	1.2796	0.10034	CACYBP
ENSG00000235750	0.103747	1	175126123	175162135	101	0.83602	0.20157	KIAA0040
ENSG00000143207	0.146986	1	175913967	176176629	598	-1.1866	0.88231	RFWD2
ENSG00000152092	0.166719	1	176826438	177134109	710	-0.41896	0.66238	ASTN1
ENSG00000075391	0.372809	1	178062864	178448644	573	1.4022	0.080424	RASAL2
ENSG00000116199	0.26587	1	178994939	179045697	167	0.28351	0.38839	FAM20B
ENSG00000186283	0.04119	1	179050512	179067158	53	-0.43892	0.66964	TOR3A
ENSG00000143322	0.17644	1	179068462	179198819	295	-0.8575	0.80441	ABL2
ENSG00000057252	0.0437363	1	179262925	179327815	280	2.6294	0.004277	SOAT1
ENSG00000169905	0.211164	1	179809102	179846938	64	2.0038	0.022545	TOR1AIP2
ENSG00000143337	0.201176	1	179851177	179894135	113	2.4256	0.0076418	TOR1AIP1
ENSG00000135837	0.17489	1	179923873	180084015	392	1.4017	0.080507	CEP350
ENSG00000116260	0.127256	1	180123969	180173165	194	0.5401	0.29456	QSOX1
ENSG00000135847	0.0165812	1	180244515	180472089	596	0.0060263	0.4976	ACBD6
ENSG00000143324	0.144352	1	180601140	180859387	425	-0.96524	0.83279	XPR1
ENSG00000135835	0.0637497	1	180882290	180920750	105	0.65057	0.25766	KIAA1614
ENSG00000135823	0.193639	1	180941861	180992047	85	1.4885	0.068309	STX6
ENSG00000162783	0.346256	1	181057638	181059977	6	0.26613	0.39507	IER5
ENSG00000135821	0.254421	1	182350839	182361341	34	0.35509	0.36126	GLUL
ENSG00000135828	0.0210933	1	182542769	182558391	34	0.071793	0.47138	RNASEL
ENSG00000143333	0.204991	1	182567758	182573543	7	-0.080853	0.53222	RGS16
ENSG00000135829	0.0564162	1	182808504	182856886	63	0.27475	0.39175	DHX9
ENSG00000157064	0.075372	1	183217372	183387737	426	-1.1027	0.86491	NMNAT2
ENSG00000116698	0.314686	1	183441351	183567381	217	0.91054	0.18127	SMG7
ENSG00000116701	0.0747688	1	183524698	183560011	86	0.9739	0.16505	NCF2
ENSG00000143344	0.0394911	1	183605220	183897665	858	-0.71974	0.76416	RGL1
ENSG00000198756	0.0384398	1	183898796	184006863	353	1.369	0.085499	COLGALT2
ENSG00000198860	0.0698952	1	184020811	184043346	30	2.0495	0.020205	TSEN15
ENSG00000116667	0.149031	1	184356192	184598154	518	0.95379	0.1701	C1orf21
ENSG00000116406	0.153653	1	184659365	184724047	105	1.1647	0.12207	EDEM3
ENSG00000121481	0.785828	1	185014496	185071740	57	3.6433	0.00013458	RNF2
ENSG00000121486	0.20412	1	185087220	185126204	65	2.7916	0.0026227	TRMT1L
ENSG00000116668	0.215856	1	185126212	185260897	144	4.2731	9.64e-06	SWT1
ENSG00000116679	0.403913	1	185265520	185286461	21	4.0641	2.41e-05	IVNS1ABP
ENSG00000116690	0.0946785	1	186265405	186283694	29	1.5411	0.061642	PRG4
ENSG00000047410	0.269219	1	186280784	186344825	148	0.98249	0.16293	TPR
ENSG00000157181	0.0322495	1	186344890	186390510	89	0.5421	0.29388	C1orf27
ENSG00000116750	0.054517	1	192981380	193029237	41	-0.75271	0.77419	UCHL5
ENSG00000116747	0.159226	1	193028552	193060907	30	-0.00427	0.5017	TROVE2
ENSG00000023572	0.143533	1	193065598	193075244	11	0.6299	0.26438	GLRX2
ENSG00000134371	0.12205	1	193091147	193223031	183	-0.553	0.70987	CDC73
ENSG00000203724	0.013975	1	197871777	197876497	5	-1.0263	0.84762	C1orf53
ENSG00000151414	0.140739	1	198126093	198291550	486	1.3866	0.08278	NEK7
ENSG00000162702	0.228079	1	200374068	200379184	3	1.3418	0.089825	ZNF281
ENSG00000118193	0.0739655	1	200520628	200589862	209	0.38939	0.34849	KIF14
ENSG00000118200	0.16485	1	200708686	200829832	231	1.7153	0.043144	CAMSAP2
ENSG00000116852	0.210095	1	200938520	200992828	127	1.1091	0.13369	KIF21B
ENSG00000116857	0.160795	1	201103900	201140702	131	-0.86597	0.80675	TMEM9
ENSG00000159176	0.11691	1	201452658	201478584	109	-0.96619	0.83303	CSRP1
ENSG00000134369	0.177435	1	201592411	201796102	448	-0.88015	0.81061	NAV1
ENSG00000198700	0.141943	1	201798269	201853422	87	-1.7426	0.9593	IPO9
ENSG00000198892	0.25016	1	201857808	201861434	7	-2.0522	0.97993	SHISA4
ENSG00000134375	0.0407869	1	201924619	201939789	38	1.7368	0.04121	TIMM17A
ENSG00000176393	0.118676	1	201951500	201975275	126	0.62817	0.26495	RNPEP
ENSG00000170075	0.392236	1	202091986	202102720	45	2.5048	0.0061263	GPR37L1
ENSG00000143862	0.500971	1	202102532	202113869	17	4.6978	1.31e-06	ARL8A
ENSG00000143851	0.102223	1	202116141	202130716	43	2.6994	0.0034732	PTPN7
ENSG00000133067	0.108635	1	202163029	202288909	308	1.4489	0.073686	LGR6
ENSG00000077157	0.307376	1	202317827	202561834	297	1.0172	0.15453	PPP1R12B
ENSG00000143858	0.0791548	1	202559724	202679545	296	0.61992	0.26765	SYT2
ENSG00000117139	0.0976607	1	202696526	202778598	204	0.69108	0.24476	KDM5B
ENSG00000183155	0.154129	1	202848085	202858263	24	2.4339	0.0074687	RABIF
ENSG00000117153	0.0950561	1	202860228	202897764	78	1.9192	0.027477	KLHL12
ENSG00000159346	0.228785	1	202909951	202927700	45	1.2278	0.10975	ADIPOR1
ENSG00000159348	0.230174	1	202930997	202936408	9	1.6269	0.051875	CYB5R1
ENSG00000163444	0.0573881	1	202976514	202993976	28	0.76252	0.22287	TMEM183A
ENSG00000143847	0.303062	1	202995626	203047868	171	1.5131	0.065124	PPFIA4
ENSG00000163485	0.101814	1	203059782	203136533	163	0.65819	0.25521	ADORA1
ENSG00000159388	0.1633	1	203274619	203278730	7	-0.35135	0.63734	BTG2
ENSG00000058668	0.199843	1	203595689	203713209	264	1.7175	0.042946	ATP2B4
ENSG00000058673	0.283656	1	203764782	203823252	151	2.4513	0.0071167	ZC3H11A
ENSG00000257315	0.231695	1	203765437	203769686	7	2.9137	0.0017859	ZBED6
ENSG00000143842	0.205041	1	204042243	204096863	152	1.4664	0.071273	SOX13
ENSG00000143845	0.00865279	1	204100190	204121307	51	-0.15206	0.56043	ETNK2
ENSG00000143850	0.303685	1	204187979	204346793	496	1.5371	0.062133	PLEKHA6
ENSG00000158615	0.127136	1	204372515	204380919	14	-0.91842	0.8208	PPP1R15B
ENSG00000133056	0.316003	1	204391756	204463852	176	1.3882	0.082539	PIK3C2B
ENSG00000198625	0.248682	1	204485511	204542871	115	2.2276	0.012955	MDM4
ENSG00000170382	0.152143	1	204586298	204654861	184	2.5911	0.0047834	LRRN2
ENSG00000163531	0.547517	1	204797779	204991950	553	2.2144	0.0134	NFASC
ENSG00000174529	0.070537	1	205052258	205053645	5	0.75336	0.22562	TMEM81
ENSG00000117222	0.217651	1	205055270	205091143	100	1.0302	0.15145	RBBP5
ENSG00000133059	0.181239	1	205111632	205180727	154	0.34121	0.36647	DSTYK
ENSG00000133069	0.367593	1	205197304	205242471	120	1.1789	0.11923	TMCC2
ENSG00000117266	0.249747	1	205473723	205501921	121	2.7153	0.0033111	CDK18
ENSG00000158711	0.106936	1	205577071	205601090	53	2.313	0.010361	ELK4
ENSG00000158715	0.0834714	1	205626979	205649587	48	5.9318	1.5e-09	SLC45A3
ENSG00000069275	0.144162	1	205681947	205719404	83	7.911	1.28e-15	NUCKS1
ENSG00000117280	0.132444	1	205737114	205744588	30	7.795	3.22e-15	RAB7L1
ENSG00000133065	0.394285	1	205758221	205782876	57	7.5383	2.38e-14	SLC41A1
ENSG00000163486	0.0929024	1	206516200	206637783	171	0.96875	0.16633	SRGAP2
ENSG00000136653	0.0205541	1	206680879	206762616	190	-1.0305	0.8486	RASSF5
ENSG00000143486	0.0861114	1	206744620	206785904	103	-0.35882	0.64014	EIF2D
ENSG00000162889	0.145337	1	206858289	206907628	87	-0.14998	0.55961	MAPKAPK2
ENSG00000180667	0.126209	1	207217194	207226325	15	-0.21732	0.58602	YOD1
ENSG00000123836	0.00457085	1	207222801	207254369	43	0.52388	0.30018	PFKFB2
ENSG00000117335	0.161733	1	207925402	207968858	91	1.3024	0.096398	CD46
ENSG00000076356	0.120575	1	208195587	208417665	592	1.2017	0.11475	PLXNA2
ENSG00000143469	0.108124	1	210111538	210337636	345	1.0623	0.14404	SYT14
ENSG00000143473	0.150181	1	210856555	211307457	1367	0.15593	0.43804	KCNH1
ENSG00000117625	0.214077	1	211431719	211489727	186	0.0045606	0.49818	RCOR3
ENSG00000082512	0.0150718	1	211499957	211548288	112	-0.1554	0.56175	TRAF5
ENSG00000170385	0.242779	1	211744910	211752084	14	-0.18404	0.57301	SLC30A1
ENSG00000123684	0.0899513	1	211916799	212004114	295	0.35761	0.36032	LPGAT1
ENSG00000143493	0.0187952	1	212113741	212208884	342	1.422	0.07752	INTS7
ENSG00000066027	0.106663	1	212458879	212535200	164	1.0537	0.14602	PPP2R5A
ENSG00000065600	0.177223	1	212537273	212588243	129	1.2529	0.10512	TMEM206
ENSG00000117691	0.297003	1	212606229	212619714	42	2.1522	0.015691	NENF
ENSG00000162772	0.153421	1	212738676	212794119	209	-0.20414	0.58088	ATF3
ENSG00000203705	0.115797	1	212965170	212989968	111	-1.3528	0.91195	TATDN3
ENSG00000162769	0.111284	1	213031597	213072705	239	-0.79149	0.78567	FLVCR1
ENSG00000174606	0.147771	1	213165524	213189168	32	3.0961	0.00098028	ANGEL2
ENSG00000136643	0.209184	1	213224589	213448116	269	3.4814	0.00024937	RPS6KC1
ENSG00000136636	0.077728	1	215740735	215795149	21	1.0663	0.14315	KCTD3
ENSG00000196482	0.347006	1	216676588	217311097	2107	2.4556	0.0070326	ESRRG
ENSG00000092978	0.0232322	1	217600334	217804424	507	-0.79613	0.78702	GPATCH2
ENSG00000136628	0.00572671	1	220141943	220220000	266	1.92	0.027429	EPRS
ENSG00000162813	0.00386449	1	220230824	220263804	72	-0.21258	0.58417	BPNT1
ENSG00000067704	0.0444274	1	220267444	220321380	92	-0.44352	0.67131	IARS2
ENSG00000118873	0.121248	1	220321635	220445796	224	0.13592	0.44594	RAB3GAP2
ENSG00000116141	0.129606	1	220701568	220837803	250	-1.2573	0.89568	MARK1
ENSG00000162817	0.0582105	1	220863187	220872499	34	0.93205	0.17566	C1orf115
ENSG00000143512	0.00692725	1	222695602	222721445	101	0.87012	0.19212	HHIPL2
ENSG00000154305	0.143828	1	222791428	222841354	113	0.77897	0.218	MIA3
ENSG00000186063	0.138105	1	222841355	222886552	64	1.719	0.042805	AIDA
ENSG00000162819	0.144076	1	222885895	222908538	33	0.57939	0.28116	BROX
ENSG00000143502	0.0474595	1	223394161	223537544	311	0.43115	0.33318	SUSD4
ENSG00000162909	0.0591609	1	223889295	223963720	223	0.43334	0.33238	CAPN2
ENSG00000143756	0.193004	1	224301789	224349749	114	1.526	0.063509	FBXO28
ENSG00000143748	0.0573007	1	224415036	224518089	193	1.1384	0.12748	NVL
ENSG00000143771	0.13781	1	224544552	224567161	37	2.3549	0.0092645	CNIH4
ENSG00000162923	0.333338	1	224572845	224624735	75	2.1208	0.01697	WDR26
ENSG00000143786	0.163207	1	224622362	224928251	773	1.6243	0.052154	CNIH3
ENSG00000143815	0.0941416	1	225589204	225616627	70	1.3587	0.087126	LBR
ENSG00000143819	0.00520332	1	225997794	226033260	109	1.4547	0.072874	EPHX1
ENSG00000196187	0.156102	1	226033237	226070069	108	1.8482	0.032287	TMEM63A
ENSG00000243709	0.0254894	1	226073982	226099082	80	1.2746	0.10122	LEFTY1
ENSG00000143811	0.110004	1	226107578	226111978	8	0.22876	0.40953	PYCR2
ENSG00000143751	0.0431734	1	226170403	226187032	16	2.1578	0.015474	SDE2
ENSG00000182827	0.160809	1	226332380	226374431	84	2.6656	0.0038424	ACBD3
ENSG00000183814	0.00668125	1	226418850	226497570	121	1.8987	0.028801	LIN9
ENSG00000143799	0.0827059	1	226548392	226595780	118	1.0033	0.15785	PARP1
ENSG00000143772	0.216541	1	226819391	226927024	175	5.6597	7.58e-09	ITPKB
ENSG00000143801	0.281435	1	227057885	227083806	70	3.1871	0.00071847	PSEN2
ENSG00000163050	0.174447	1	227085237	227175246	217	3.4513	0.00027898	ADCK3
ENSG00000143776	0.400159	1	227177566	227506175	1624	2.459	0.0069665	CDC42BPA
ENSG00000143740	0.281856	1	227916240	227968927	131	1.9621	0.024876	SNAP47
ENSG00000081692	0.133093	1	227918126	227923112	14	2.3678	0.0089482	JMJD4
ENSG00000143761	0.307833	1	228270361	228286912	24	-0.092433	0.53682	ARF1
ENSG00000143793	0.269496	1	228288427	228293112	4	0.67214	0.25075	C1orf35
ENSG00000162910	0.155026	1	228294380	228297013	1	1.4864	0.06859	MRPL55
ENSG00000143774	0.193831	1	228327663	228336685	13	0.28926	0.38619	GUK1
ENSG00000198835	0.0380528	1	228337553	228347527	12	-1.3294	0.90814	GJC2
ENSG00000181873	0.0861372	1	228353516	228369958	20	0.87259	0.19144	IBA57
ENSG00000154358	0.147472	1	228395831	228566577	480	1.7634	0.038917	OBSCN
ENSG00000154370	0.270924	1	228581374	228594541	24	-0.18408	0.57303	TRIM11
ENSG00000162931	0.0347632	1	228595641	228604562	12	0.025489	0.48983	TRIM17
ENSG00000168159	0.208078	1	228674762	228683467	21	0.185	0.42662	RNF187
ENSG00000168118	0.333751	1	229406822	229441641	74	2.0759	0.018951	RAB4A
ENSG00000154429	0.144142	1	229456758	229479041	60	1.7903	0.036702	CCSAP
ENSG00000143632	0.548125	1	229566992	229569845	6	2.3858	0.0085221	ACTA1
ENSG00000069248	0.0899807	1	229577045	229644103	137	1.053	0.14616	NUP133
ENSG00000135776	0.100188	1	229652329	229694442	64	0.85049	0.19753	ABCB10
ENSG00000143641	0.0941385	1	230193536	230417870	793	1.3343	0.091046	GALNT2
ENSG00000177614	0.129862	1	230457392	230561475	381	2.2701	0.011601	PGBD5
ENSG00000135775	0.0697756	1	230778235	230829728	179	-0.70001	0.75804	COG2
ENSG00000143643	0.0828085	1	231041989	231114621	262	1.0982	0.13605	TTC13
ENSG00000173409	0.0634787	1	231114727	231136341	64	-0.093792	0.53736	ARV1
ENSG00000116906	0.165113	1	231376953	231413719	86	-0.58534	0.72084	GNPAT
ENSG00000116903	0.110203	1	231468480	231473598	10	0.99535	0.15978	EXOC8
ENSG00000010072	0.147203	1	231472850	231490769	35	1.9484	0.025686	SPRTN
ENSG00000135766	0.0936714	1	231499497	231560790	275	2.2615	0.011865	EGLN1
ENSG00000116918	0.132626	1	231664399	231702270	50	2.1817	0.014566	TSNAX
ENSG00000116991	0.507209	1	232533711	232697304	447	3.3873	0.00035292	SIPA1L2
ENSG00000135778	0.0422583	1	233086351	233119628	76	-0.41521	0.66101	NTPCR
ENSG00000135749	0.0402899	1	233119181	233431459	1110	0.48954	0.31223	PCNXL2
ENSG00000135750	0.0179582	1	233749750	233808258	186	-0.9427	0.82708	KCNK1
ENSG00000183780	0.136544	1	234040679	234460262	1499	0.91089	0.18118	SLC35F3
ENSG00000168264	0.0391731	1	234740015	234745271	11	1.1274	0.12978	IRF2BP2
ENSG00000188739	0.0261891	1	235294498	235324772	61	-0.77893	0.78199	RBM34
ENSG00000054267	0.272842	1	235294949	235491534	431	-0.41118	0.65953	ARID4B
ENSG00000152904	0.153504	1	235490665	235507847	38	-0.39043	0.65189	GGPS1
ENSG00000116957	0.413218	1	235530675	235612283	239	2.445	0.0072432	TBCE
ENSG00000162885	0.2001	1	235613238	235667781	117	1.6462	0.049864	B3GALNT2
ENSG00000168243	0.0922127	1	235710987	235814054	338	0.23291	0.40792	GNG4
ENSG00000143669	0.0649267	1	235824341	236046940	270	-1.4068	0.92026	LYST
ENSG00000086619	0.00226149	1	236378855	236445319	365	-1.0755	0.85892	ERO1LB
ENSG00000116977	0.152743	1	236681300	236716281	245	0.87376	0.19112	LGALS8
ENSG00000077522	0.0438307	1	236849754	236927931	270	1.6073	0.053996	ACTN2
ENSG00000198626	0.293126	1	237205505	237997288	2679	0.76007	0.22361	RYR2
ENSG00000155816	0.441437	1	240177648	240638489	1698	2.4595	0.0069556	FMN2
ENSG00000182901	0.11782	1	240931554	241520530	1886	-0.9944	0.83999	RGS7
ENSG00000091483	0.0345269	1	241660903	241683061	35	1.1702	0.12097	FH
ENSG00000117009	0.00179727	1	241695434	241758944	198	0.83224	0.20264	KMO
ENSG00000054277	0.0782645	1	241753404	241840678	260	1.6545	0.049014	OPN3
ENSG00000180287	0.271843	1	242246288	242687998	1673	2.251	0.012192	PLD5
ENSG00000143702	0.0448457	1	243287730	243418650	178	1.6343	0.051101	CEP170
ENSG00000054282	0.151449	1	243419320	243663394	412	3.7086	0.00010421	SDCCAG8
ENSG00000117020	0.742045	1	243651535	244014381	496	5.7121	5.58e-09	AKT3
ENSG00000179456	0.0802524	1	244214585	244220778	3	1.2068	0.11376	ZBTB18
ENSG00000179397	0.0336838	1	244617679	244804479	543	-0.21902	0.58668	C1orf101
ENSG00000121644	0.0293642	1	244816237	244872335	121	1.261	0.10366	DESI2
ENSG00000203667	0.136931	1	244998624	245008359	28	2.1663	0.015144	COX20
ENSG00000153187	0.232974	1	245014468	245027844	17	2.4988	0.0062308	HNRNPU
ENSG00000203666	0.112317	1	245133007	245290466	438	2.4658	0.0068356	EFCAB2
ENSG00000162849	0.12507	1	245318287	245872733	2021	2.0196	0.021713	KIF26B
ENSG00000185420	0.0441562	1	245912642	246670614	3082	0.033759	0.48653	SMYD3
ENSG00000162851	0.0921458	1	246703862	246729626	165	1.2624	0.10341	TFB2M
ENSG00000162852	0.092951	1	246729746	246831886	284	-0.49677	0.69033	CNST
ENSG00000143653	0.168037	1	246887349	246931439	126	2.7088	0.0033768	SCCPDH
ENSG00000153207	0.283229	1	247002400	247095280	194	-0.9998	0.8413	AHCTF1
ENSG00000162722	0.0591256	1	248020501	248041507	94	1.5776	0.057329	TRIM58
ENSG00000175137	0.239818	1	249104648	249120832	26	1.15	0.12508	SH3BP5L
ENSG00000171161	0.195908	1	249132409	249143716	9	0.93584	0.17468	ZNF672
ENSG00000171163	0.328365	1	249144205	249153343	9	1.4989	0.066954	ZNF692
ENSG00000035115	0.104488	2	217730	266398	98	1.8426	0.03269	SH3YL1
ENSG00000143727	0.074289	2	264140	278283	28	1.8497	0.032177	ACP1
ENSG00000151353	0.0026211	2	667335	677439	22	-0.56367	0.71351	TMEM18
ENSG00000186487	0.323616	2	1792885	2335032	1515	2.618	0.0044222	MYT1L
ENSG00000032389	0.109715	2	3192696	3381653	654	-0.19222	0.57621	TSSC1
ENSG00000171853	0.144508	2	3383446	3488865	299	0.31062	0.37805	TRAPPC12
ENSG00000171865	0.0267621	2	3592383	3606206	49	0.29755	0.38302	RNASEH1
ENSG00000176887	0.0653791	2	5832799	5841516	10	1.962	0.024883	SOX11
ENSG00000151692	0.00916509	2	7057523	7208417	532	0.83429	0.20206	RNF144A
ENSG00000134313	0.339354	2	8865408	8977760	185	-1.1647	0.87793	KIDINS220
ENSG00000143797	0.17674	2	8992820	9143942	246	0.1801	0.42854	MBOAT2
ENSG00000151693	0.27506	2	9346894	9545812	378	1.0794	0.14021	ASAP2
ENSG00000119185	0.191127	2	9543604	9563676	46	0.57156	0.28381	ITGB1BP1
ENSG00000119203	0.122543	2	9563697	9613230	80	0.068982	0.4725	CPSF3
ENSG00000134330	0.123562	2	9613787	9636672	65	0.025518	0.48982	IAH1
ENSG00000151694	0.259017	2	9628615	9695921	134	0.23397	0.40751	ADAM17
ENSG00000115750	0.0279452	2	9983483	10074545	469	0.97622	0.16448	TAF1B
ENSG00000172059	0.138691	2	10182976	10194963	31	0.27289	0.39247	KLF11
ENSG00000205795	0.020897	2	10196907	10221071	90	0.78486	0.21627	CYS1
ENSG00000115756	0.0895467	2	10443015	10567743	517	0.43239	0.33273	HPCAL1
ENSG00000115761	0.0210428	2	10710892	10830101	542	0.3174	0.37547	NOL10
ENSG00000134318	0.264247	2	11319887	11488456	392	-0.084524	0.53368	ROCK2
ENSG00000169016	0.393261	2	11584501	11606297	71	1.218	0.11161	E2F6
ENSG00000134324	0.262194	2	11817721	11967535	461	0.015319	0.49389	LPIN1
ENSG00000151779	0.1953	2	15307032	15701454	943	1.8048	0.035553	NBAS
ENSG00000079785	0.00176755	2	15731302	15771235	127	1.8681	0.030876	DDX1
ENSG00000134323	0.0204906	2	16080686	16087129	8	-0.9499	0.82892	MYCN
ENSG00000197872	0.223923	2	16730727	16847599	314	0.57344	0.28317	FAM49A
ENSG00000163029	0.162409	2	17845079	17981509	276	1.7472	0.040304	SMC6
ENSG00000178295	0.00696752	2	17935125	17966632	73	1.8539	0.031878	GEN1
ENSG00000170745	0.276722	2	18059114	18542882	1891	4.3096	8.18e-06	KCNS3
ENSG00000240857	0.0345982	2	18735989	18741946	12	-1.068	0.85724	RDH14
ENSG00000068697	0.142998	2	20232411	20251789	44	0.8446	0.19917	LAPTM4A
ENSG00000055917	0.341983	2	20448452	20551995	203	1.3782	0.084074	PUM2
ENSG00000143878	0.671162	2	20646835	20649200	6	1.7829	0.037298	RHOB
ENSG00000118960	0.214207	2	20760208	20850849	420	2.4278	0.0075951	HS1BP3
ENSG00000119771	0.399486	2	23608088	23931481	1121	3.0131	0.0012932	KLHL29
ENSG00000119778	0.184003	2	23971534	24149984	482	3.6231	0.00014556	ATAD2B
ENSG00000173960	0.33157	2	24150155	24227779	244	3.5805	0.00017148	UBXN2A
ENSG00000205639	0.209996	2	24232951	24286191	116	4.0468	2.6e-05	MFSD2B
ENSG00000163026	0.104751	2	24252210	24272445	47	3.476	0.00025447	C2orf44
ENSG00000119782	0.142604	2	24272571	24286551	22	1.743	0.040666	FKBP1B
ENSG00000219626	0.105182	2	24299396	24392509	304	1.9804	0.02383	FAM228B
ENSG00000198399	0.309409	2	24425733	24583583	312	0.98693	0.16184	ITSN2
ENSG00000084676	0.619971	2	24714783	24993571	621	1.9714	0.02434	NCOA1
ENSG00000138031	0.212957	2	25042038	25142708	361	0.6457	0.25924	ADCY3
ENSG00000115137	0.138734	2	25166505	25194963	48	-1.4424	0.92541	DNAJC27
ENSG00000084710	0.225948	2	25264999	25378243	236	-1.5105	0.93454	EFR3B
ENSG00000119772	0.286996	2	25455845	25565459	193	0.67529	0.24975	DNMT3A
ENSG00000138101	0.228641	2	25600067	25896503	421	-0.13814	0.55494	DTNB
ENSG00000143970	0.236673	2	25956622	26101385	333	2.344	0.0095382	ASXL2
ENSG00000084731	0.274438	2	26149471	26205618	159	0.9202	0.17873	KIF3C
ENSG00000084733	0.21126	2	26256976	26360323	173	2.9839	0.0014228	RAB10
ENSG00000157833	0.0106155	2	26395960	26412532	33	2.0019	0.022648	GAREML
ENSG00000084754	0.257268	2	26413504	26467594	97	2.3704	0.0088834	HADHA
ENSG00000138029	0.105912	2	26466038	26513336	71	2.3595	0.0091497	HADHB
ENSG00000138018	0.123395	2	26531415	26618759	207	0.98081	0.16334	EPT1
ENSG00000171303	0.336659	2	26915619	26956288	88	2.2102	0.013545	KCNK3
ENSG00000213699	0.150324	2	26987152	27004099	26	0.5599	0.28777	SLC35F6
ENSG00000157851	0.236314	2	27070615	27173219	149	0.3974	0.34554	DPYSL5
ENSG00000084764	0.486048	2	27193480	27250064	54	0.15513	0.43836	MAPRE3
ENSG00000119777	0.191573	2	27255778	27264563	5	-0.67166	0.7491	TMEM214
ENSG00000138030	0.057178	2	27309615	27323640	16	0.08891	0.46458	KHK
ENSG00000138028	0.144554	2	27321757	27341995	32	0.76395	0.22245	CGREF1
ENSG00000143994	0.0964243	2	27346682	27353680	9	1.1657	0.12187	ABHD1
ENSG00000138073	0.381659	2	27353624	27357543	9	1.8702	0.030726	PREB
ENSG00000138074	0.00702118	2	27422455	27435826	32	1.5705	0.058154	SLC5A6
ENSG00000138085	0.0901993	2	27434895	27440046	12	2.1169	0.017134	ATRAID
ENSG00000084774	0.118279	2	27440258	27466811	58	2.0816	0.018688	CAD
ENSG00000115204	0.248219	2	27532360	27548547	15	2.5159	0.0059362	MPV17
ENSG00000115207	0.118594	2	27548716	27579868	19	3.6906	0.00011187	GTF3C2
ENSG00000115211	0.286201	2	27587219	27593353	11	4.1183	1.91e-05	EIF2B4
ENSG00000115234	0.205579	2	27593389	27599995	9	3.7719	8.1e-05	SNX17
ENSG00000163795	0.26279	2	27600098	27603657	3	2.5744	0.0050213	ZNF513
ENSG00000115241	0.0762096	2	27604061	27632554	40	3.309	0.00046822	PPM1G
ENSG00000115216	0.237115	2	27650657	27665126	16	3.0042	0.0013315	NRBP1
ENSG00000138002	0.0563839	2	27667238	27712656	64	3.212	0.00065914	IFT172
ENSG00000115226	0.0734999	2	27714750	27718112	4	3.0704	0.001069	FNDC4
ENSG00000163798	0.0416937	2	27886338	27917840	25	1.8946	0.029076	SLC4A1AP
ENSG00000171174	0.0322655	2	28004231	28113965	173	3.2434	0.00059049	RBKS
ENSG00000158019	0.158326	2	28112808	28561768	929	3.101	0.00096432	BRE
ENSG00000075426	0.0107665	2	28615315	28640179	42	-0.99293	0.83963	FOSL2
ENSG00000213639	0.258968	2	28974506	29025806	112	2.9337	0.0016747	PPP1CB
ENSG00000163806	0.171094	2	29005383	29073477	115	2.9331	0.0016782	SPDYA
ENSG00000115295	0.274505	2	29320571	29412509	211	-0.18985	0.57529	CLIP4
ENSG00000119801	0.110585	2	30369807	30383399	27	0.1354	0.44615	YPEL5
ENSG00000172954	0.193685	2	30670092	30867091	649	1.7463	0.040377	LCLAT1
ENSG00000013016	0.335682	2	31456880	31492313	120	1.2379	0.10788	EHD3
ENSG00000162959	0.205192	2	32090129	32236299	220	3.0459	0.0011599	MEMO1
ENSG00000162961	0.00660529	2	32092878	32264881	267	3.1033	0.0009569	DPY30
ENSG00000021574	0.212985	2	32288680	32382706	198	3.6614	0.00012543	SPAST
ENSG00000152683	0.0625118	2	32390933	32449448	126	3.5964	0.00016135	SLC30A6
ENSG00000119820	0.337776	2	32502979	32541663	70	4.7299	1.12e-06	YIPF4
ENSG00000115760	0.598215	2	32582096	32843966	331	6.9452	1.89e-12	BIRC6
ENSG00000152689	0.238296	2	33661391	33789817	420	2.4269	0.0076133	RASGRP3
ENSG00000119812	0.0927028	2	33808725	33824449	36	1.6551	0.048951	FAM98A
ENSG00000150938	0.181298	2	36583069	36778278	502	1.5468	0.060952	CRIM1
ENSG00000171055	0.124532	2	36778570	36873230	313	0.38568	0.34987	FEZ2
ENSG00000115808	0.186895	2	37070783	37193615	317	-0.15347	0.56099	STRN
ENSG00000008869	0.132483	2	37195526	37311485	327	0.78673	0.21572	HEATR5B
ENSG00000152133	0.0180061	2	37311594	37326387	33	0.23191	0.4083	GPATCH11
ENSG00000055332	0.136004	2	37326353	37384208	175	0.73251	0.23193	EIF2AK2
ENSG00000115816	0.0938476	2	37428755	37458856	60	1.202	0.11468	CEBPZ
ENSG00000003509	0.109685	2	37458774	37480546	70	1.2375	0.10794	NDUFAF7
ENSG00000163171	0.271056	2	37869032	37965611	396	2.3596	0.0091471	CDC42EP3
ENSG00000119787	0.185405	2	38522022	38604427	171	2.5374	0.0055835	ATL2
ENSG00000143889	0.11195	2	38789120	38830728	79	0.44579	0.32787	HNRNPLL
ENSG00000115875	0.0719911	2	38970741	38978636	7	-1.1787	0.88075	SRSF7
ENSG00000152147	0.0165196	2	38978676	39012142	74	-1.2801	0.89975	GEMIN6
ENSG00000163214	0.0728757	2	39024871	39103075	144	-0.67851	0.75128	DHX57
ENSG00000115904	0.524324	2	39208537	39351486	232	0.35528	0.36119	SOS1
ENSG00000011566	0.250198	2	39476407	39664453	430	-1.018	0.84565	MAP4K3
ENSG00000152154	0.141532	2	39892122	39945103	65	-0.14963	0.55947	TMEM178A
ENSG00000183023	0.0482417	2	40324410	40838193	1781	0.31648	0.37582	SLC8A1
ENSG00000057935	0.126611	2	42721709	42984087	557	-3.4669	0.99974	MTA3
ENSG00000152518	0.0117945	2	43449541	43453748	8	0.03105	0.48761	ZFP36L2
ENSG00000138095	0.191402	2	44113647	44223144	301	-0.35867	0.64008	LRPPRC
ENSG00000138032	0.325448	2	44395108	44471523	150	0.16006	0.43642	PPM1B
ENSG00000138079	0.0151721	2	44502599	44548633	111	1.3503	0.088467	SLC3A1
ENSG00000138078	0.145813	2	44543420	44589001	119	1.6791	0.04657	PREPL
ENSG00000143919	0.168836	2	44589089	44999731	1020	0.5244	0.3	CAMKMT
ENSG00000138083	0.00706374	2	45168902	45173216	16	1.4645	0.071534	SIX3
ENSG00000171132	0.683945	2	45878484	46415129	1892	2.4904	0.0063794	PRKCE
ENSG00000119729	0.392025	2	46768945	46810260	89	1.5728	0.057881	RHOQ
ENSG00000151665	0.284011	2	46808076	46844258	81	1.9765	0.024049	PIGF
ENSG00000119878	0.133293	2	46843555	46852881	22	1.933	0.026621	CRIPT
ENSG00000171150	0.234437	2	46926091	46990268	217	1.4987	0.066977	SOCS5
ENSG00000180398	0.173425	2	47129009	47168994	177	-0.65529	0.74386	MCFD2
ENSG00000116062	0.0438804	2	47922669	48037240	304	2.9907	0.0013915	MSH6
ENSG00000138081	0.372636	2	48016455	48132932	301	3.256	0.00056501	FBXO11
ENSG00000170802	0.0981936	2	48541776	48606433	190	1.4976	0.067124	FOXN2
ENSG00000162869	0.220657	2	48667737	48742525	200	3.0939	0.00098757	PPP1R21
ENSG00000179915	0.342115	2	50145643	51259674	3303	0.25657	0.39876	NRXN1
ENSG00000270898	0.0748894	2	53897430	54087297	567	1.4603	0.072108	ASB3
ENSG00000143942	0.0709502	2	53994929	54002333	20	1.427	0.076788	CHAC2
ENSG00000068912	0.0216706	2	54014181	54045956	78	1.561	0.059258	ERLEC1
ENSG00000119737	0.144431	2	54080050	54087126	19	1.6211	0.052498	GPR75
ENSG00000068878	0.303423	2	54091204	54197977	286	1.4242	0.077197	PSME4
ENSG00000170634	0.531547	2	54197975	54532437	974	1.6042	0.054335	ACYP2
ENSG00000115306	0.21141	2	54683422	54896812	650	1.4344	0.075736	SPTBN1
ENSG00000214595	0.307273	2	54950636	55199157	802	2.0548	0.019951	EML6
ENSG00000115310	0.479246	2	55199325	55339757	401	2.6807	0.0036737	RTN4
ENSG00000143947	0.234606	2	55459039	55462989	13	1.6078	0.053937	RPS27A
ENSG00000085760	0.057483	2	55463731	55496483	82	1.4241	0.077203	MTIF2
ENSG00000115355	0.24736	2	55514978	55647057	421	-0.71389	0.76235	CCDC88A
ENSG00000138035	0.0787453	2	55861400	55921045	206	1.8738	0.030478	PNPT1
ENSG00000055813	0.121259	2	56411258	56613308	614	0.83846	0.20089	CCDC85A
ENSG00000119866	0.123252	2	60678302	60780702	157	2.7026	0.0034397	BCL11A
ENSG00000115421	0.144261	2	60983365	61029220	101	2.418	0.0078038	PAPOLG
ENSG00000162924	0.127318	2	61108656	61158745	67	2.1387	0.016231	REL
ENSG00000162927	0.020447	2	61167357	61245394	118	2.3192	0.010192	PUS10
ENSG00000162928	0.13697	2	61244360	61279125	55	2.9762	0.0014594	PEX13
ENSG00000162929	0.125761	2	61293006	61391960	214	2.156	0.015542	KIAA1841
ENSG00000237651	0.0614495	2	61372243	61391964	71	1.3688	0.085525	C2orf74
ENSG00000173209	0.35454	2	61404553	61418338	28	5.0013	2.85e-07	AHSA2
ENSG00000115464	0.516483	2	61414598	61697904	590	4.554	2.63e-06	USP34
ENSG00000082898	0.609393	2	61704984	61765761	100	4.9855	3.09e-07	XPO1
ENSG00000115484	0.142093	2	62095224	62115939	66	3.2399	0.00059795	CCT4
ENSG00000173163	0.120567	2	62115859	62374382	383	1.7371	0.041185	COMMD1
ENSG00000115504	0.428643	2	62900986	63273622	379	2.5157	0.0059399	EHBP1
ENSG00000169764	0.0187831	2	64068074	64118696	113	1.5041	0.06628	UGP2
ENSG00000143952	0.110401	2	64119280	64246206	374	1.2113	0.11288	VPS54
ENSG00000197329	0.052635	2	64319786	64371588	121	0.7354	0.23105	PELI1
ENSG00000119844	0.298756	2	64751465	64820139	118	0.11573	0.45393	AFTPH
ENSG00000179833	0.191468	2	64858755	64978139	205	-0.23145	0.59152	SERTAD2
ENSG00000115902	0.220489	2	65215611	65250999	100	0.91026	0.18134	SLC1A4
ENSG00000011523	0.150519	2	65283500	65314138	91	1.8937	0.029134	CEP68
ENSG00000138069	0.167419	2	65297835	65357240	178	2.1374	0.016284	RAB1A
ENSG00000138071	0.185979	2	65454887	65498387	111	0.66694	0.25241	ACTR2
ENSG00000198369	0.120864	2	65537985	65659771	352	-1.1396	0.87278	SPRED2
ENSG00000143971	0.0258427	2	67624451	67637677	36	1.7738	0.038045	ETAA1
ENSG00000119865	0.034624	2	68511303	68547183	85	-0.22855	0.59039	CNRIP1
ENSG00000115956	0.0285026	2	68592305	68624585	178	0.096448	0.46158	PLEK
ENSG00000204923	0.0321219	2	68686551	68694390	8	-0.080991	0.53228	FBXO48
ENSG00000198380	0.265269	2	69546905	69614382	127	5.6522	7.92e-09	GFPT1
ENSG00000169599	0.205004	2	69622882	69664760	93	5.8036	3.25e-09	NFU1
ENSG00000115977	0.529071	2	69688532	69901481	267	6.4006	7.74e-11	AAK1
ENSG00000087338	0.0713775	2	70056774	70108528	84	0.20327	0.41946	GMCL1
ENSG00000115998	0.167403	2	70377012	70475747	185	-0.17267	0.56854	C2orf42
ENSG00000116001	0.25766	2	70436576	70475792	71	-0.06645	0.52649	TIA1
ENSG00000116005	0.126906	2	70484518	70508323	49	0.27979	0.38982	PCYOX1
ENSG00000075340	0.210877	2	70834750	70995357	635	-1.0847	0.86097	ADD2
ENSG00000144043	0.13917	2	71213068	71222075	24	1.638	0.050712	TEX261
ENSG00000124357	0.117799	2	71291474	71306935	59	1.639	0.050609	NAGK
ENSG00000124374	0.0163471	2	71409869	71454213	167	-1.1107	0.86666	PAIP2B
ENSG00000075292	0.126224	2	71503691	71662199	472	-0.81018	0.79108	ZNF638
ENSG00000144036	0.278858	2	72403113	73053170	934	2.748	0.0029976	EXOC6B
ENSG00000116096	0.0594702	2	73114489	73119287	2	-0.70649	0.76006	SPR
ENSG00000144040	0.245295	2	73169165	73302747	234	1.2227	0.11073	SFXN5
ENSG00000135631	0.211774	2	73300510	73383849	225	0.61768	0.26839	RAB11FIP5
ENSG00000135632	0.0756337	2	73441350	73454365	28	0.018829	0.49249	SMYD5
ENSG00000135617	0.177327	2	73455134	73460366	13	0.70467	0.24051	PRADC1
ENSG00000135624	0.194624	2	73460548	73480149	54	0.78248	0.21696	CCT7
ENSG00000163013	0.160504	2	73481810	73511559	49	1.0995	0.13577	FBXO41
ENSG00000116127	0.0603749	2	73612886	73837920	405	-0.67973	0.75166	ALMS1
ENSG00000144048	0.0962146	2	73989311	74007284	12	0.43629	0.33131	DUSP11
ENSG00000124356	0.194621	2	74056086	74100786	116	1.4007	0.080648	STAMBP
ENSG00000163017	0.18406	2	74119441	74146992	120	-0.53811	0.70475	ACTG2
ENSG00000114956	0.00530171	2	74153953	74186088	89	-0.61433	0.7305	DGUOK
ENSG00000187605	0.142142	2	74229840	74335303	186	-1.4755	0.92996	TET3
ENSG00000163170	0.0330021	2	74362525	74375121	30	0.48324	0.31446	BOLA3
ENSG00000188687	0.0400451	2	74443369	74570541	205	0.73433	0.23138	SLC4A5
ENSG00000204843	0.31749	2	74588281	74619214	34	0.92	0.17879	DCTN1
ENSG00000005448	0.0482967	2	74648805	74652882	3	2.5434	0.0054893	WDR54
ENSG00000114993	0.231528	2	74652963	74669549	13	0.39268	0.34728	RTKN
ENSG00000115274	0.0913832	2	74682150	74688011	5	-0.63102	0.73599	INO80B
ENSG00000239779	0.173148	2	74685456	74688018	3	-0.14343	0.55702	WBP1
ENSG00000115275	0.262131	2	74688184	74692537	3	-0.53051	0.70212	MOGS
ENSG00000204822	0.0839305	2	74699085	74700449	2	-2.6347	0.99579	MRPL53
ENSG00000135637	0.0136454	2	74699113	74710535	12	-0.23802	0.59407	CCDC142
ENSG00000179528	0.0654474	2	74724644	74730443	8	-0.25942	0.60234	LBX2
ENSG00000115289	0.212769	2	74732170	74735707	4	-1.4781	0.93031	PCGF1
ENSG00000115307	0.295248	2	74753772	74757066	3	-1.454	0.92703	AUP1
ENSG00000115317	0.204505	2	74756504	74760472	3	0.2006	0.42051	HTRA2
ENSG00000115318	0.0619648	2	74759541	74782817	18	0.32378	0.37305	LOXL3
ENSG00000115325	0.179474	2	74776153	74784681	8	0.072484	0.47111	DOK1
ENSG00000115364	0.0259178	2	75873909	75917977	125	1.8243	0.03405	MRPL19
ENSG00000005436	0.0717424	2	75879126	75938115	145	1.6317	0.051367	GCFC2
ENSG00000066032	0.271674	2	79412357	80875905	4411	0.22931	0.40931	CTNNA2
ENSG00000176407	0.261348	2	85198216	85286595	145	0.26793	0.39438	KCMF1
ENSG00000152291	0.248964	2	85545147	85555548	34	-0.52395	0.69984	TGOLN2
ENSG00000042445	0.0784458	2	85569211	85581743	24	-1.2641	0.8969	RETSAT
ENSG00000115459	0.235404	2	85581517	85618875	81	0.49638	0.30981	ELMOD3
ENSG00000168906	0.409324	2	85766288	85772403	10	2.4503	0.0071371	MAT2A
ENSG00000115486	0.178834	2	85771846	85788670	51	2.4898	0.0063915	GGCX
ENSG00000118640	0.104164	2	85788685	85809154	66	2.4308	0.0075322	VAMP8
ENSG00000168899	0.299938	2	85811531	85820535	22	3.0267	0.0012361	VAMP5
ENSG00000168894	0.174226	2	85822848	85824736	9	2.205	0.013728	RNF181
ENSG00000168890	0.345444	2	85825671	85830319	4	2.8916	0.0019167	TMEM150A
ENSG00000168883	0.0707858	2	85829979	85876403	59	1.7824	0.037344	USP39
ENSG00000168887	0.0917328	2	85833777	85839189	4	1.8238	0.034091	C2orf68
ENSG00000168874	0.258876	2	85978467	86015189	76	2.7132	0.0033319	ATOH8
ENSG00000115525	0.231643	2	86066267	86116137	137	0.85701	0.19572	ST3GAL5
ENSG00000068654	0.143036	2	86247339	86333278	193	-0.35978	0.64049	POLR1A
ENSG00000132300	0.14415	2	86333305	86369280	91	-0.25527	0.60074	PTCD3
ENSG00000132305	0.136777	2	86371055	86422893	146	-1.0631	0.85614	IMMT
ENSG00000068615	0.265945	2	86441116	86565206	396	0.41469	0.33918	REEP1
ENSG00000115548	0.204858	2	86667770	86719839	111	0.072165	0.47124	KDM3A
ENSG00000115561	0.0765762	2	86730554	86948245	384	0.87989	0.18946	CHMP3
ENSG00000239305	0.270157	2	86830516	86850989	53	-0.045585	0.51818	RNF103
ENSG00000153561	0.252991	2	86947296	87005164	66	-0.86255	0.80581	RMND5A
ENSG00000172086	0.138509	2	88326724	88355248	51	1.2497	0.10571	KRCC1
ENSG00000172071	0.365008	2	88856259	88927094	77	2.9002	0.0018644	EIF2AK3
ENSG00000172005	0.350921	2	95691422	95719737	19	5.3836	3.65e-08	MAL
ENSG00000144029	0.253207	2	95752952	95815179	44	5.2592	7.24e-08	MRPS5
ENSG00000115041	0.100897	2	95963052	96051825	104	6.122	4.62e-10	KCNIP3
ENSG00000115042	0.100091	2	96068469	96082364	9	3.2101	0.0006635	FAHD2A
ENSG00000186281	0.0633969	2	96687694	96705199	5	1.7622	0.039017	GPAT2
ENSG00000222040	0.0486199	2	96778707	96781984	5	2.0104	0.022193	ADRA2B
ENSG00000158050	0.388401	2	96808905	96811179	2	3.1687	0.00076552	DUSP2
ENSG00000084090	0.23026	2	96850597	96874563	25	0.93602	0.17463	STARD7
ENSG00000135956	0.215363	2	96914254	96931732	18	-0.21101	0.58356	TMEM127
ENSG00000144021	0.170001	2	96931870	96939087	5	-0.69271	0.75575	CIAO1
ENSG00000144028	0.105721	2	96940074	96971297	32	0.49336	0.31088	SNRNP200
ENSG00000196843	0.273038	2	97202480	97218375	22	1.2545	0.10483	ARID5A
ENSG00000114982	0.233875	2	97258907	97308524	44	0.87715	0.1902	KANSL3
ENSG00000114988	0.10738	2	97371666	97405801	41	3.5673	0.00018036	LMAN2L
ENSG00000158158	0.183027	2	97426639	97477628	65	4.0375	2.7e-05	CNNM4
ENSG00000168763	0.19856	2	97481982	97499648	21	4.3039	8.39e-06	CNNM3
ENSG00000163126	0.179937	2	97490263	97523671	38	4.1402	1.74e-05	ANKRD23
ENSG00000213337	0.254254	2	97502348	97523832	22	4.0821	2.23e-05	ANKRD39
ENSG00000168758	0.43027	2	97525453	97536494	8	3.5154	0.00021956	SEMA4C
ENSG00000168754	0.187817	2	97541620	97684175	321	1.2018	0.11472	FAM178B
ENSG00000115073	0.319797	2	98272431	98280570	14	0.8875	0.1874	ACTR1B
ENSG00000075568	0.264833	2	98372799	98612388	504	1.8114	0.035038	TMEM131
ENSG00000040933	0.437765	2	99061317	99210853	219	3.0862	0.0010137	INPP4A
ENSG00000183513	0.172766	2	99215773	99224978	18	2.3486	0.0094221	COA5
ENSG00000115446	0.259249	2	99225042	99234978	17	2.3083	0.010492	UNC50
ENSG00000071073	0.155039	2	99235569	99347589	196	2.4865	0.006451	MGAT4A
ENSG00000144182	0.00143943	2	99771418	99779620	28	-1.0005	0.84147	LIPT1
ENSG00000158411	0.00152797	2	99777890	99797521	42	-1.1093	0.86634	MITD1
ENSG00000144214	0.0475897	2	99900701	99921205	41	-0.58144	0.71953	LYG1
ENSG00000158417	0.124572	2	99953816	100017789	151	-0.74744	0.7726	EIF5B
ENSG00000135945	0.0957425	2	100016938	100106497	215	-1.5465	0.93901	REV1
ENSG00000144218	0.512144	2	100162323	100759201	1188	3.4364	0.00029478	AFF3
ENSG00000170500	0.193203	2	100889753	100939195	176	3.7405	9.18e-05	LONRF2
ENSG00000115526	0.229783	2	101008327	101034118	65	4.0761	2.29e-05	CHST10
ENSG00000170485	0.26668	2	101436614	101613291	516	3.3781	0.00036499	NPAS2
ENSG00000071082	0.153957	2	101618177	101640494	53	2.3792	0.0086741	RPL31
ENSG00000204634	0.352989	2	101624079	101869328	578	4.686	1.39e-06	TBC1D8
ENSG00000158435	0.210332	2	101869264	101886778	28	4.0628	2.42e-05	CNOT11
ENSG00000163162	0.0969418	2	101887681	101925163	60	4.2872	9.05e-06	RNF149
ENSG00000071054	0.313314	2	102313312	102511149	307	2.8924	0.0019113	MAP4K4
ENSG00000198914	0.0632449	2	105471969	105476929	7	1.1977	0.11552	POU3F3
ENSG00000135972	0.0615007	2	105654441	105716418	210	0.36244	0.35851	MRPS9
ENSG00000135973	0.420814	2	105858200	105859924	1	-0.73162	0.7678	GPR45
ENSG00000135966	0.0686564	2	105880871	105946491	196	-1.1729	0.87959	TGFBRAP1
ENSG00000135974	0.0583724	2	105953816	105965668	33	-1.6078	0.94607	C2orf49
ENSG00000071051	0.0386597	2	106361354	106510730	521	-0.66311	0.74637	NCK2
ENSG00000135968	0.0996671	2	109065017	109125871	204	-0.60867	0.72863	GCC2
ENSG00000169756	0.101727	2	109150857	109303702	371	-0.54874	0.70841	LIMS1
ENSG00000153201	0.0752177	2	109335937	109402267	92	-0.68596	0.75363	RANBP2
ENSG00000153093	0.0658499	2	111490150	111875799	1057	0.98787	0.16161	ACOXL
ENSG00000153094	0.101344	2	111876955	111926024	95	1.3884	0.082501	BCL2L11
ENSG00000153107	0.12039	2	112523848	112642267	224	1.8612	0.031356	ANAPC1
ENSG00000153214	0.0767503	2	112812800	112876895	172	0.62107	0.26728	TMEM87B
ENSG00000144161	0.105482	2	112969102	113012713	44	2.5553	0.0053053	ZC3H8
ENSG00000188177	0.0342323	2	113033171	113097640	113	1.5007	0.066717	ZC3H6
ENSG00000169629	0.0322106	2	113127669	113192065	12	3.2436	0.00059004	RGPD8
ENSG00000114999	0.165393	2	113239731	113299316	125	1.4224	0.07746	TTL
ENSG00000125630	0.042097	2	113299492	113334635	100	0.11223	0.45532	POLR1B
ENSG00000125611	0.0438471	2	113341817	113346852	13	0.41213	0.34012	CHCHD5
ENSG00000144136	0.310308	2	113403434	113421404	38	0.5297	0.29816	SLC20A1
ENSG00000136682	0.145313	2	114195268	114253766	49	3.0378	0.0011914	CBWD2
ENSG00000115084	0.176905	2	114462588	114514400	152	2.4258	0.0076372	SLC35F5
ENSG00000088205	0.0133684	2	118572226	118589955	50	0.57121	0.28393	DDX18
ENSG00000125633	0.200609	2	118673054	118771709	316	-0.13158	0.55234	CCDC93
ENSG00000125629	0.141311	2	118846028	118868573	50	0.36751	0.35662	INSIG2
ENSG00000186132	0.00471169	2	120059801	120124404	226	1.3472	0.088963	C2orf76
ENSG00000155368	0.192948	2	120124497	120130126	24	1.6024	0.05453	DBI
ENSG00000088179	0.204466	2	120517207	120741394	381	-0.41321	0.66027	PTPN4
ENSG00000115109	0.138285	2	120770581	120936695	314	0.82399	0.20497	EPB41L5
ENSG00000226479	0.0129002	2	120978854	120980984	5	2.4622	0.0069048	TMEM185B
ENSG00000144118	0.171008	2	120997640	121052289	174	2.1985	0.013956	RALB
ENSG00000163083	0.172375	2	121103719	121109384	7	-0.17879	0.57095	INHBB
ENSG00000074054	0.442825	2	122095352	122407163	668	0.17191	0.43175	CLASP1
ENSG00000155438	0.0163282	2	122484521	122494499	26	0.83231	0.20262	NIFK
ENSG00000211460	0.0337651	2	122494679	122525429	30	-0.052486	0.52093	TSN
ENSG00000136717	0.478849	2	127805603	127864931	248	1.5599	0.059391	BIN1
ENSG00000163161	0.11457	2	128014866	128051752	81	0.42689	0.33473	ERCC3
ENSG00000169967	0.152897	2	128056306	128146041	217	0.45723	0.32375	MAP3K2
ENSG00000163166	0.0865079	2	128193783	128284462	218	0.48402	0.31418	IWS1
ENSG00000136709	0.18156	2	128458596	128568761	250	-0.45668	0.67605	WDR33
ENSG00000173349	0.0314865	2	128458597	128461385	8	0.16998	0.43251	SFT2D3
ENSG00000144231	0.109664	2	128603840	128615731	36	1.1961	0.11583	POLR2D
ENSG00000144233	0.142892	2	128619204	128643496	40	1.1662	0.12176	AMMECR1L
ENSG00000136715	0.0913983	2	128698791	128785694	161	-2.6216	0.99562	SAP130
ENSG00000136731	0.23517	2	128848774	128953251	250	2.3114	0.010407	UGGT1
ENSG00000136720	0.0720172	2	128994290	129076151	282	0.81486	0.20758	HS6ST1
ENSG00000136699	0.172293	2	130908981	130940323	41	0.37195	0.35497	SMPD4
ENSG00000152082	0.287412	2	130939310	130948302	22	1.2134	0.1125	MZT2B
ENSG00000136710	0.0728808	2	131095814	131099922	4	2.4286	0.0075792	CCDC115
ENSG00000136718	0.145249	2	131099798	131105383	9	2.1923	0.014178	IMP4
ENSG00000072135	0.21271	2	131113580	131132982	24	1.2863	0.09917	PTPN18
ENSG00000136002	0.237601	2	131594489	131804836	514	1.4306	0.076279	ARHGEF4
ENSG00000152102	0.320518	2	131805449	131851033	44	1.0309	0.15131	FAM168B
ENSG00000115762	0.143631	2	131862420	132111282	246	0.80546	0.21028	PLEKHB2
ENSG00000173272	0.0713239	2	132222473	132250316	100	-0.54232	0.7062	MZT2A
ENSG00000152127	0.334416	2	134877554	135212192	880	4.5328	2.91e-06	MGAT5
ENSG00000152128	0.821478	2	135213330	135476570	677	8.3453	3.55e-17	TMEM163
ENSG00000082258	0.424947	2	135675805	135716912	78	7.7787	3.66e-15	CCNT2
ENSG00000115839	0.256067	2	135809835	135933964	181	4.6551	1.62e-06	RAB3GAP1
ENSG00000048991	0.406109	2	136289025	136482840	237	6.5811	2.34e-11	R3HDM1
ENSG00000144224	0.188175	2	136499189	136542625	83	5.6436	8.33e-09	UBXN4
ENSG00000115866	0.122055	2	136664247	136743670	79	5.778	3.78e-09	DARS
ENSG00000121966	0.018044	2	136871919	136875735	5	2.2128	0.013455	CXCR4
ENSG00000144228	0.118878	2	139259371	139331117	104	1.1113	0.13323	SPOPL
ENSG00000168702	0.0578754	2	140988992	142889270	7480	1.6565	0.048812	LRP1B
ENSG00000121964	0.170682	2	144695635	145090135	490	-0.7117	0.76168	GTDC1
ENSG00000169554	0.00401277	2	145141648	145282147	183	1.392	0.081963	ZEB2
ENSG00000121989	0.288568	2	148602086	148688393	106	5.1535	1.28e-07	ACVR2A
ENSG00000115947	0.122559	2	148687968	148779147	134	4.5587	2.57e-06	ORC4
ENSG00000204406	0.295376	2	148778580	149275805	1037	2.2407	0.012522	MBD5
ENSG00000135999	0.0828613	2	149402009	149545130	316	-0.27593	0.6087	EPC2
ENSG00000168280	0.499528	2	149632819	149883273	206	1.6024	0.054537	KIF5C
ENSG00000080345	0.0236121	2	152266397	152364527	220	-0.83262	0.79747	RIF1
ENSG00000162980	0.101338	2	152645498	152685006	73	0.29564	0.38375	ARL5A
ENSG00000182389	0.11537	2	152689290	152955593	629	-0.65866	0.74494	CACNB4
ENSG00000115145	0.179146	2	152973315	153032506	143	0.783	0.21681	STAM2
ENSG00000157827	0.139309	2	153191751	153506348	972	0.82032	0.20602	FMNL2
ENSG00000196504	0.0903359	2	153508107	153574511	138	0.54071	0.29435	PRPF40A
ENSG00000177917	0.148872	2	153574407	153617767	87	0.6292	0.26461	ARL6IP6
ENSG00000144278	0.287056	2	154728426	155310361	1836	2.1073	0.017548	GALNT13
ENSG00000115159	0.0428374	2	157291802	157470247	291	-0.47146	0.68134	GPD2
ENSG00000115170	0.220587	2	158592958	158732374	176	5.5565	1.38e-08	ACVR1
ENSG00000007001	0.0504358	2	158733214	158992666	757	0.52547	0.29963	UPP2
ENSG00000144283	0.263671	2	159313476	159539391	626	-0.1031	0.54106	PKP4
ENSG00000196151	0.0757354	2	160092304	160143310	212	0.32403	0.37296	WDSUB1
ENSG00000123636	0.260819	2	160175490	160473203	846	1.0418	0.14874	BAZ2B
ENSG00000136536	0.0898291	2	160569000	160627538	222	1.3857	0.082912	2024-03-07
ENSG00000241399	0.0825176	2	160625364	160654753	111	1.1697	0.12107	CD302
ENSG00000153246	0.0732528	2	160788519	160919121	428	3.3751	0.00036892	PLA2R1
ENSG00000153250	0.238194	2	161128662	161350305	468	4.0188	2.92e-05	RBMS1
ENSG00000136560	0.158976	2	161993419	162092732	142	2.3372	0.009714	TANK
ENSG00000115233	0.239096	2	162164549	162268228	138	0.29766	0.38298	PSMD14
ENSG00000144290	0.0908826	2	162280843	162841792	1083	-0.044795	0.51786	SLC4A10
ENSG00000115267	0.0366876	2	163123589	163175213	94	0.9256	0.17733	IFIH1
ENSG00000184611	0.0734356	2	163227917	163695240	843	1.599	0.054913	KCNH7
ENSG00000115290	0.0694364	2	165349322	165478358	207	1.1596	0.1231	GRB14
ENSG00000153253	0.397851	2	165944032	166060577	266	3.5306	0.00020728	SCN3A
ENSG00000136531	0.273355	2	166095912	166248818	392	3.4291	0.00030278	SCN2A
ENSG00000178662	0.107153	2	166326157	166545917	412	0.27624	0.39118	CSRNP3
ENSG00000123607	0.00661796	2	166713985	166810353	200	-0.22549	0.5892	TTC21B
ENSG00000144285	0.0390969	2	166845670	166984523	375	2.0243	0.021468	SCN1A
ENSG00000136546	0.0824026	2	167260083	167350757	227	1.0994	0.1358	SCN7A
ENSG00000172318	0.0786973	2	168675182	168730551	93	2.7312	0.0031557	B3GALT1
ENSG00000198648	0.944529	2	168810530	169104651	973	8.9648	1.55e-19	STK39
ENSG00000172292	0.120273	2	169312372	169631644	771	0.0024597	0.49902	CERS6
ENSG00000138399	0.153271	2	170386259	170430385	109	0.4469	0.32747	FASTKD1
ENSG00000138398	0.203569	2	170440850	170497916	214	0.077007	0.46931	PPIG
ENSG00000144362	0.0724938	2	170550975	170558218	12	1.0213	0.15355	PHOSPHO2
ENSG00000213160	0.145502	2	170550998	170633499	350	0.35303	0.36203	KLHL23
ENSG00000138385	0.166842	2	170648443	170668574	62	1.6026	0.054507	SSB
ENSG00000138382	0.0586278	2	170666591	170681441	52	1.9378	0.026324	METTL5
ENSG00000144357	0.441907	2	170683968	170940641	931	1.7994	0.035978	UBR3
ENSG00000115806	0.0266712	2	171784974	171823639	87	-0.39821	0.65476	GORASP2
ENSG00000198586	0.201804	2	171847333	172087824	579	-0.035796	0.51428	TLK1
ENSG00000123600	0.132131	2	172173919	172291312	209	2.1976	0.013989	METTL8
ENSG00000115827	0.0623154	2	172290727	172341562	153	0.91013	0.18138	DCAF17
ENSG00000077380	0.0740213	2	172543919	172604930	118	1.3138	0.094458	DYNC1I2
ENSG00000115840	0.256539	2	172640880	172864766	490	1.391	0.082119	SLC25A12
ENSG00000172878	0.186158	2	172864490	172947158	182	2.3205	0.010156	METAP1D
ENSG00000152256	0.103632	2	173420101	173489823	207	-0.59926	0.7255	PDK1
ENSG00000091428	0.267178	2	173600002	173917621	846	0.39523	0.34634	RAPGEF4
ENSG00000138430	0.0528739	2	174937175	175113426	491	2.5555	0.0053019	OLA1
ENSG00000138433	0.00441847	2	175212750	175260443	89	-1.3058	0.90419	CIR1
ENSG00000144306	0.0141522	2	175260458	175294303	103	-0.40385	0.65684	SCRN3
ENSG00000163328	0.177201	2	175296966	175351822	104	-0.77693	0.7814	GPR155
ENSG00000115935	0.0749541	2	175424300	175547644	183	-0.66779	0.74787	WIPF1
ENSG00000128656	0.235068	2	175664091	175870097	268	1.4267	0.07683	CHN1
ENSG00000115966	0.295499	2	175936978	176033110	224	2.9112	0.0018004	ATF2
ENSG00000144320	0.21864	2	176788620	176867567	178	1.9836	0.023651	KIAA1715
ENSG00000116044	0.257888	2	178092323	178257425	349	1.0609	0.14436	NFE2L2
ENSG00000018510	0.0115516	2	178257372	178408564	269	0.075851	0.46977	AGPS
ENSG00000079156	0.158111	2	179059208	179264160	578	1.28	0.10027	OSBPL6
ENSG00000180228	0.0763297	2	179296141	179316239	24	0.17881	0.42904	PRKRA
ENSG00000116095	0.172902	2	179345195	179381189	67	-0.11632	0.5463	PLEKHA3
ENSG00000187231	0.107471	2	179966419	180129517	388	0.19112	0.42422	SESTD1
ENSG00000163510	0.0718879	2	180809603	180871840	165	0.77469	0.21926	CWC22
ENSG00000170035	0.0629397	2	181831975	181941312	397	1.6845	0.046045	UBE2E3
ENSG00000115252	0.0165323	2	183004763	183387919	1113	1.3049	0.09597	PDE1A
ENSG00000077232	0.0383337	2	183580999	183659191	137	-0.65055	0.74233	DNAJC10
ENSG00000061676	0.28025	2	183773843	183903586	298	0.40913	0.34122	NCKAP1
ENSG00000162999	0.0405561	2	183943287	183964733	47	1.3706	0.085255	DUSP19
ENSG00000163002	0.0180221	2	183982241	184026408	261	1.0717	0.14193	NUP35
ENSG00000170396	0.0274485	2	185463093	185804219	689	1.392	0.081964	ZNF804A
ENSG00000065548	0.0805514	2	187350883	187374090	41	1.4072	0.079686	ZC3H15
ENSG00000138448	0.165218	2	187454792	187545628	130	1.5438	0.06132	ITGAV
ENSG00000115368	0.00734522	2	190306159	190340291	172	1.674	0.047068	WDR75
ENSG00000138381	0.0692375	2	190526111	190535557	20	2.1982	0.013966	ASNSD1
ENSG00000128694	0.147881	2	190611386	190627953	26	1.5472	0.060904	OSGEPL1
ENSG00000128699	0.215796	2	190635049	190649097	31	1.5204	0.06421	ORMDL1
ENSG00000198130	0.137597	2	191054461	191208919	435	0.98444	0.16245	HIBCH
ENSG00000151689	0.130454	2	191208196	191236391	98	0.33062	0.37047	INPP1
ENSG00000151690	0.249634	2	191273081	191373931	244	3.3643	0.00038373	MFSD6
ENSG00000138386	0.206968	2	191511472	191557492	101	2.4881	0.0064216	NAB1
ENSG00000115419	0.32689	2	191745553	191830278	120	1.4028	0.080345	GLS
ENSG00000138411	0.477806	2	197059094	197458416	1060	2.3267	0.0099906	HECW2
ENSG00000197121	0.124634	2	197697728	197792520	149	1.6059	0.054149	PGAP1
ENSG00000115524	0.130025	2	198254508	198299815	43	2.0186	0.021762	SF3B1
ENSG00000115520	0.17622	2	198318147	198340032	16	1.5427	0.061446	COQ10B
ENSG00000144381	0.104524	2	198351305	198381461	32	1.7219	0.042543	HSPD1
ENSG00000115540	0.21004	2	198380295	198418423	51	1.0178	0.1544	MOB4
ENSG00000162944	0.0510628	2	198432948	198540769	164	1.6368	0.050834	RFTN2
ENSG00000247626	0.0188989	2	198570087	198573113	2	1.8258	0.033942	MARS2
ENSG00000115896	0.00800622	2	198669426	199437305	1396	1.4326	0.075981	PLCL1
ENSG00000119042	0.0426518	2	200134223	200335989	243	2.018	0.021794	SATB2
ENSG00000178074	0.130183	2	200775979	200820658	92	3.5107	0.0002235	C2orf69
ENSG00000162971	0.0914712	2	200794698	200820459	49	3.0423	0.0011738	TYW5
ENSG00000162972	0.020687	2	200820040	200873263	87	4.4778	3.77e-06	C2orf47
ENSG00000196141	0.100718	2	201170604	201346986	406	2.3595	0.009149	SPATS2L
ENSG00000155729	0.0980031	2	201353675	201384507	77	1.6102	0.053677	KCTD18
ENSG00000013441	0.393991	2	201717732	201729422	23	0.19427	0.42298	CLK1
ENSG00000196290	0.00731762	2	201754050	201768655	15	0.42905	0.33394	NIF3L1
ENSG00000115942	0.197242	2	201773696	201828403	65	0.46338	0.32155	ORC2
ENSG00000155744	0.247028	2	201838441	201936394	170	0.60096	0.27393	FAM126B
ENSG00000003402	0.061611	2	201980827	202041410	138	0.84623	0.19871	CFLAR
ENSG00000064012	0.116262	2	202098166	202152434	142	0.95676	0.16934	CASP8
ENSG00000155749	0.135152	2	202152994	202222121	183	0.10062	0.45993	ALS2CR12
ENSG00000115993	0.299904	2	202241930	202316302	150	0.78675	0.21571	TRAK2
ENSG00000082146	0.385254	2	202252581	202345569	165	0.71949	0.23592	STRADB
ENSG00000003393	0.050549	2	202565277	202645912	264	-0.46861	0.68032	ALS2
ENSG00000116030	0.518804	2	203070903	203103331	62	2.0096	0.022239	SUMO1
ENSG00000055044	0.193947	2	203130439	203168389	68	2.1634	0.015255	NOP58
ENSG00000204217	0.41903	2	203241659	203432474	291	4.1708	1.52e-05	BMPR2
ENSG00000138439	0.0221689	2	203499901	203634480	148	2.6016	0.0046393	FAM117B
ENSG00000163596	0.254139	2	203640690	203736708	174	3.7551	8.67e-05	ICA1L
ENSG00000138442	0.24671	2	203739505	203879521	258	3.531	0.00020703	WDR12
ENSG00000138380	0.0635649	2	203776937	203851786	129	3.1338	0.00086277	CARF
ENSG00000144426	0.370508	2	203879602	204091101	265	3.3742	0.00037014	NBEAL1
ENSG00000119004	0.0737377	2	204103663	204163009	105	1.8307	0.033572	CYP20A1
ENSG00000138443	0.240854	2	204192942	204312446	130	1.7327	0.041572	ABI2
ENSG00000173166	0.256097	2	204259068	204400133	165	1.1462	0.12585	RAPH1
ENSG00000114933	0.182269	2	206858445	206951027	205	2.9162	0.0017718	INO80D
ENSG00000023228	0.219442	2	206979541	207024327	130	2.408	0.0080196	NDUFS1
ENSG00000204186	0.182742	2	207139387	207179148	62	1.2554	0.10466	ZDBF2
ENSG00000114948	0.484899	2	207308263	207485851	367	3.2463	0.00058467	ADAM23
ENSG00000118263	0.356407	2	207938861	208031991	274	3.112	0.00092911	KLF7
ENSG00000118260	0.135099	2	208394461	208468155	93	0.90424	0.18293	CREB1
ENSG00000144401	0.00289532	2	208445355	208490652	68	0.79931	0.21206	METTL21A
ENSG00000178385	0.114921	2	208693027	208890284	322	1.9186	0.02752	PLEKHM3
ENSG00000138413	0.0247396	2	209100951	209130798	57	0.21819	0.41364	IDH1
ENSG00000115020	0.320217	2	209130991	209223475	260	1.4465	0.074023	PIKFYVE
ENSG00000078018	0.269657	2	210288782	210598842	699	2.4381	0.0073826	MAP2
ENSG00000144406	0.240935	2	210636717	210864024	437	1.5336	0.06257	UNC80
ENSG00000197713	0.0660302	2	210867289	210886300	21	2.415	0.0078683	RPE
ENSG00000144445	0.132345	2	210886147	211036107	115	1.6367	0.050847	KANSL1L
ENSG00000115365	0.135904	2	211295973	211342376	100	1.479	0.069572	LANCL1
ENSG00000163449	0.0175583	2	216946589	216967506	41	-1.1665	0.87829	TMEM169
ENSG00000138375	0.0114179	2	217277137	217347776	198	1.7654	0.038748	SMARCAL1
ENSG00000115457	0.0717971	2	217497551	217529159	57	0.91468	0.18018	IGFBP2
ENSG00000163466	0.0255244	2	219081817	219119079	70	3.1177	0.00091145	ARPC2
ENSG00000127837	0.250171	2	219128850	219134980	9	2.8695	0.0020555	AAMP
ENSG00000127838	0.285264	2	219135115	219211516	187	3.3967	0.00034097	PNKD
ENSG00000135926	0.402664	2	219138915	219157309	52	2.939	0.0016462	TMBIM1
ENSG00000018280	0.179732	2	219246752	219261617	23	0.49781	0.30931	SLC11A1
ENSG00000144579	0.101446	2	219262979	219270664	17	-1.1895	0.88288	CTDSP1
ENSG00000135913	0.181729	2	219314974	219433084	206	0.3994	0.3448	USP37
ENSG00000144580	0.241268	2	219433303	219461803	51	0.55279	0.2902	RQCD1
ENSG00000115556	0.0430358	2	219472488	219501907	44	0.44125	0.32952	PLCD4
ENSG00000115568	0.191412	2	219502639	219524378	38	0.53128	0.29761	ZNF142
ENSG00000163481	0.0791161	2	219528587	219537134	21	-0.54424	0.70686	RNF25
ENSG00000163482	0.0326804	2	219536749	219567439	34	0.22226	0.41206	STK36
ENSG00000135912	0.093865	2	219575568	219620139	88	0.95491	0.16981	TTLL4
ENSG00000115592	0.00960029	2	219687106	219696809	9	-0.24341	0.59615	PRKAG3
ENSG00000115596	0.0865652	2	219724544	219738955	17	1.404	0.080164	WNT6
ENSG00000171450	0.0922394	2	219824377	219826876	7	1.6273	0.051841	CDK5R2
ENSG00000187736	0.0101202	2	219940039	220025587	158	0.67507	0.24981	NHEJ1
ENSG00000213901	0.123354	2	219940051	220035549	171	0.69158	0.2446	SLC23A3
ENSG00000115649	0.297659	2	220036619	220042828	19	0.77282	0.21981	CNPPD1
ENSG00000144567	0.252713	2	220040947	220050201	28	0.51898	0.30189	FAM134A
ENSG00000158552	0.174745	2	220059959	220074373	28	-0.66379	0.74659	ZFAND2B
ENSG00000115657	0.184712	2	220074490	220083712	6	-0.1897	0.57523	ABCB6
ENSG00000198925	0.495291	2	220074494	220094439	24	1.2126	0.11263	ATG9A
ENSG00000163516	0.238532	2	220094479	220101391	15	1.3375	0.090525	ANKZF1
ENSG00000115661	0.152275	2	220110177	220115059	3	0.4319	0.33291	STK16
ENSG00000127824	0.269714	2	220114433	220142892	33	1.2215	0.11096	TUBA4A
ENSG00000135924	0.522025	2	220143989	220151622	15	2.0424	0.020557	DNAJB2
ENSG00000054356	0.499641	2	220154345	220174370	45	1.1412	0.12689	PTPRN
ENSG00000182698	0.0400406	2	220192131	220197899	24	1.2331	0.10876	RESP18
ENSG00000123992	0.111117	2	220238268	220264744	47	0.40251	0.34366	DNPEP
ENSG00000175084	0.129245	2	220283099	220291461	17	1.2064	0.11384	DES
ENSG00000072195	0.338504	2	220299568	220363009	101	1.0831	0.13937	SPEG
ENSG00000144591	0.167802	2	220363589	220371710	10	1.2308	0.10919	GMPPA
ENSG00000072182	0.050843	2	220378892	220403494	51	-0.58354	0.72023	ASIC4
ENSG00000123989	0.100023	2	220403669	220408509	11	-0.42675	0.66522	CHPF
ENSG00000188760	0.248394	2	220408385	220415317	12	-0.079807	0.5318	TMEM198
ENSG00000124006	0.0693077	2	220415451	220436581	59	-0.38674	0.65053	OBSL1
ENSG00000123999	0.0770118	2	220433884	220440435	17	0.020879	0.49167	INHA
ENSG00000144589	0.0242252	2	220462582	220481173	17	-1.2491	0.89418	STK11IP
ENSG00000114923	0.287296	2	220492049	220506702	14	-0.93409	0.82487	SLC4A3
ENSG00000116106	0.0491319	2	222282747	222438922	395	0.41146	0.34037	EPHA4
ENSG00000163082	0.296787	2	223289236	223425667	347	3.6512	0.00013052	SGPP2
ENSG00000116120	0.151117	2	223435255	223521056	198	3.9799	3.45e-05	FARSB
ENSG00000123983	0.0450396	2	223725652	223809357	235	0.46547	0.3208	ACSL3
ENSG00000171951	0.0474991	2	224461658	224467221	8	0.44866	0.32684	SCG2
ENSG00000085449	0.118286	2	224720433	224810104	211	-0.55901	0.71192	WDFY1
ENSG00000135919	0.216936	2	224839829	224904036	254	0.59551	0.27575	SERPINE2
ENSG00000036257	0.19931	2	225334867	225450110	291	-0.098817	0.53936	CUL3
ENSG00000144460	0.0581138	2	226265364	226518734	448	2.8251	0.0023633	NYAP2
ENSG00000169047	0.100672	2	227596033	227664475	148	-0.59294	0.72339	IRS1
ENSG00000144468	0.145266	2	227700297	227863931	305	1.1248	0.13034	RHBDD1
ENSG00000169031	0.0396941	2	228029281	228179508	776	0.52299	0.30049	COL4A3
ENSG00000168958	0.192331	2	228189867	228222550	95	0.17635	0.43001	MFF
ENSG00000173744	0.123815	2	228336868	228425930	301	1.1979	0.11547	AGFG1
ENSG00000187957	0.0570737	2	230222345	230579274	1237	-0.46198	0.67795	DNER
ENSG00000153827	0.370529	2	230628554	230787955	198	3.0244	0.0012456	TRIP12
ENSG00000153832	0.0408593	2	230787018	230877825	127	3.7517	8.78e-05	FBXO36
ENSG00000135932	0.2179	2	231577560	231685790	174	-0.85767	0.80446	CAB39
ENSG00000135916	0.0496688	2	231729354	231743963	62	1.7378	0.041123	ITM2C
ENSG00000204128	0.0575241	2	231902205	231914434	35	0.072602	0.47106	C2orf72
ENSG00000173692	0.0456379	2	231921578	232037541	174	0.40821	0.34156	PSMD1
ENSG00000156973	0.206619	2	232597135	232650982	121	1.3398	0.090153	PDE6D
ENSG00000144524	0.122457	2	232646381	232673963	53	1.4223	0.077466	COPS7B
ENSG00000163273	0.0931686	2	232786530	232791113	7	1.3702	0.085309	NPPC
ENSG00000144535	0.0955745	2	232825955	233209060	948	0.82732	0.20403	DIS3L2
ENSG00000135930	0.0307535	2	233414762	233448354	105	0.47907	0.31594	EIF4E2
ENSG00000115468	0.157942	2	233470767	233547491	244	-0.73455	0.76869	EFHD1
ENSG00000204120	0.331302	2	233562009	233725285	406	0.41598	0.33871	GIGYF2
ENSG00000182600	0.145101	2	233721980	233743418	57	0.59063	0.27738	C2orf82
ENSG00000168918	0.227613	2	233924677	234116549	581	0.59035	0.27748	INPP5D
ENSG00000085978	0.255113	2	234118697	234204320	246	0.54222	0.29383	ATG16L1
ENSG00000130561	0.00966583	2	234216462	234255701	131	1.0505	0.14675	SAG
ENSG00000077044	0.209201	2	234263153	234380750	222	0.93274	0.17548	DGKD
ENSG00000085982	0.0966719	2	234384166	234475428	173	-0.017687	0.50706	USP40
ENSG00000123485	0.0554504	2	234742062	234763212	72	0.18979	0.42474	HJURP
ENSG00000188042	0.0370424	2	235401685	235405697	7	0.78605	0.21592	ARL4C
ENSG00000157985	0.402024	2	236402733	237040444	1528	2.1602	0.015378	AGAP1
ENSG00000124831	0.342514	2	238536219	238722325	646	0.93311	0.17538	LRRFIP1
ENSG00000184182	0.0989403	2	238875469	238951236	219	-0.92195	0.82172	UBE2F
ENSG00000132330	0.14357	2	238969530	239008054	129	-1.1901	0.88299	SCLY
ENSG00000132323	0.107286	2	239079042	239112370	132	0.50459	0.30692	ILKAP
ENSG00000144485	0.0815568	2	239146908	239149303	9	0.39247	0.34736	HES6
ENSG00000132326	0.0944503	2	239152679	239198743	120	0.26768	0.39447	PER2
ENSG00000204104	0.0994006	2	239229082	239309541	232	1.9934	0.023109	TRAF3IP1
ENSG00000065802	0.233787	2	239335383	239360891	111	2.8811	0.0019814	ASB1
ENSG00000068024	0.312323	2	239969864	240323348	1093	0.82611	0.20437	HDAC4
ENSG00000130414	0.190515	2	240831867	240964819	606	2.2643	0.011779	NDUFA10
ENSG00000172428	0.00449944	2	241065980	241076224	41	-0.37242	0.64521	MYEOV2
ENSG00000063660	0.127296	2	241375088	241407493	147	1.227	0.10991	GPC1
ENSG00000144504	0.04048	2	241418839	241508626	297	2.1806	0.014608	ANKMY1
ENSG00000188542	0.152911	2	241499471	241503431	13	0.73338	0.23166	DUSP28
ENSG00000142327	0.358957	2	241505221	241520789	42	1.124	0.13051	RNPEPL1
ENSG00000142330	0.169375	2	241526133	241557122	150	0.99047	0.16097	CAPN10
ENSG00000130294	0.598456	2	241653181	241759725	300	2.1861	0.014404	KIF1A
ENSG00000162804	0.130232	2	241938255	242034983	248	0.91866	0.17914	SNED1
ENSG00000115687	0.0550155	2	242045514	242089679	180	0.38979	0.34835	PASK
ENSG00000115685	0.0182822	2	242088991	242123067	85	-0.058669	0.52339	PPP1R7
ENSG00000115677	0.297959	2	242166679	242256476	200	2.4159	0.0078484	HDLBP
ENSG00000168385	0.097727	2	242254515	242293442	89	2.5536	0.0053302	SEPT2
ENSG00000006607	0.253898	2	242295658	242434256	361	3.3614	0.00038781	FARP2
ENSG00000115694	0.493615	2	242432089	242449145	50	3.6657	0.00012333	STK25
ENSG00000176720	0.0676648	2	242498136	242513546	42	0.74904	0.22692	BOK
ENSG00000176946	0.142766	2	242523820	242576864	124	0.68528	0.24659	THAP4
ENSG00000168397	0.496701	2	242576628	242613272	139	0.32414	0.37292	ATG4B
ENSG00000168393	0.0142227	2	242615157	242626406	48	0.32839	0.37131	DTYMK
ENSG00000168395	0.21054	2	242641450	242668893	84	0.89089	0.18649	ING5
ENSG00000180902	0.15055	2	242673994	242708231	135	-1.2647	0.89701	D2HGDH
ENSG00000134121	0.432693	3	238279	451090	832	2.5014	0.0061849	CHL1
ENSG00000134115	0.11551	3	1134260	1445901	1376	-0.79258	0.78599	CNTN6
ENSG00000144619	0.492427	3	2140497	3099645	4165	2.4094	0.0079883	CNTN4
ENSG00000072756	0.00296198	3	3168600	3192563	74	2.481	0.0065509	TRNT1
ENSG00000113851	0.151	3	3190676	3221394	96	1.5326	0.062693	CRBN
ENSG00000144455	0.189612	3	3742498	4508965	2610	0.69943	0.24214	SUMF1
ENSG00000175928	0.170055	3	3841121	3889387	147	1.1536	0.12434	LRRN1
ENSG00000150995	0.359417	3	4535032	4889524	1193	2.0502	0.02017	ITPR1
ENSG00000134107	0.130936	3	5020801	5027008	16	1.1156	0.13229	BHLHE40
ENSG00000134108	0.211116	3	5163905	5222596	146	2.2248	0.013048	ARL8B
ENSG00000134109	0.220037	3	5229331	5261642	57	0.396	0.34605	EDEM1
ENSG00000196277	0.158522	3	6811688	7783215	3114	1.828	0.033772	GRM7
ENSG00000071282	0.0363285	3	8543393	8609805	235	0.77884	0.21804	LMCD1
ENSG00000196220	0.352318	3	9022275	9404737	1157	3.7163	0.00010109	SRGAP3
ENSG00000134077	0.0883653	3	9404526	9428475	58	2.6332	0.0042295	THUMPD3
ENSG00000168137	0.490813	3	9439299	9520924	136	2.3798	0.0086599	SETD5
ENSG00000156959	0.156041	3	9543481	9595486	176	0.93441	0.17505	LHFPL4
ENSG00000163719	0.11954	3	9691117	9744077	76	0.11775	0.45313	MTMR14
ENSG00000144550	0.102326	3	9745491	9771592	50	1.1761	0.11978	CPNE9
ENSG00000156983	0.208435	3	9773413	9789702	27	2.5924	0.0047661	BRPF1
ENSG00000114026	0.184245	3	9791628	9829903	70	0.79625	0.21294	OGG1
ENSG00000134072	0.503031	3	9799026	9811676	18	1.3152	0.094224	CAMK1
ENSG00000171148	0.342604	3	9821544	9834695	30	-0.10798	0.543	TADA3
ENSG00000241553	0.0800154	3	9834179	9849410	31	-0.01851	0.50738	ARPC4
ENSG00000214021	0.152383	3	9849770	9896822	133	0.35213	0.36237	TTLL3
ENSG00000156990	0.189764	3	9879533	9886286	9	1.2948	0.097702	RPUSD3
ENSG00000187288	0.0526851	3	9908398	9921938	33	2.2165	0.013329	CIDEC
ENSG00000171135	0.184913	3	9932238	9936033	14	0.90009	0.18404	JAGN1
ENSG00000163702	0.17334	3	9958758	9975314	41	0.38378	0.35057	IL17RC
ENSG00000163703	0.393203	3	9975506	9987097	22	1.1192	0.13152	CRELD1
ENSG00000163704	0.160581	3	9987226	9994078	12	1.3429	0.089649	PRRT3
ENSG00000125037	0.1099	3	10004221	10052800	139	0.83939	0.20062	EMC3
ENSG00000254999	0.0431664	3	10157276	10168874	54	-0.82511	0.79534	BRK1
ENSG00000134086	0.225611	3	10182692	10193904	38	-0.035411	0.51412	VHL
ENSG00000157014	0.0371243	3	10289707	10322902	97	2.2693	0.011626	TATDN2
ENSG00000157017	0.00749068	3	10327359	10334631	17	2.648	0.0040483	GHRL
ENSG00000157020	0.30543	3	10334815	10362862	84	3.3389	0.00042052	SEC13
ENSG00000157087	0.273082	3	10365707	10749716	1390	2.4438	0.007266	ATP2B2
ENSG00000197548	0.04935	3	11313995	11599139	644	0.33683	0.36812	ATG7
ENSG00000144560	0.122141	3	11597544	11762220	596	0.59339	0.27646	VGLL4
ENSG00000132170	0.216194	3	12328867	12475855	336	1.5577	0.059648	PPARG
ENSG00000154743	0.0110063	3	12525931	12581122	209	2.117	0.017131	TSEN2
ENSG00000075975	0.029088	3	12598513	12625212	62	0.47914	0.31592	MKRN2
ENSG00000132155	0.526223	3	12625100	12705725	194	-0.19394	0.57689	RAF1
ENSG00000144712	0.173229	3	12837971	12913415	215	1.6951	0.045031	CAND2
ENSG00000144713	0.0891426	3	12875984	12883087	32	1.2975	0.097229	RPL32
ENSG00000144711	0.37427	3	12938719	13114617	494	1.3022	0.096428	IQSEC1
ENSG00000132182	0.288982	3	13357737	13461809	315	2.1256	0.016766	NUP210
ENSG00000163517	0.190185	3	13521224	13547916	72	-0.61556	0.73091	HDAC11
ENSG00000163528	0.00872195	3	14153580	14166370	24	2.2447	0.012395	CHCHD4
ENSG00000154767	0.0462023	3	14186647	14220283	70	2.6919	0.003552	XPC
ENSG00000131389	0.24808	3	14444076	14530857	236	0.67635	0.24941	SLC6A6
ENSG00000154781	0.04104	3	14693271	14714166	51	1.1866	0.1177	CCDC174
ENSG00000177463	0.247952	3	14989091	15095107	191	-0.27751	0.60931	NR2C2
ENSG00000131368	0.118947	3	15083967	15106842	40	-0.61674	0.7313	MRPS25
ENSG00000131381	0.0287699	3	15111580	15140670	65	1.146	0.1259	ZFYVE20
ENSG00000131375	0.154951	3	15247659	15294425	39	0.05989	0.47612	CAPN7
ENSG00000131370	0.0337165	3	15296360	15382875	236	-0.63105	0.736	SH3BP5
ENSG00000206562	0.0585735	3	15422782	15482073	118	-0.16924	0.5672	METTL6
ENSG00000144597	0.117806	3	15468862	15484120	21	0.44559	0.32795	EAF1
ENSG00000169814	0.170022	3	15642848	15687329	84	0.39642	0.3459	BTD
ENSG00000206560	0.143362	3	15708743	15901278	369	-0.24617	0.59723	ANKRD28
ENSG00000154822	0.103169	3	16844159	17132086	765	1.2417	0.10717	PLCL2
ENSG00000131374	0.538942	3	17198654	18486309	2654	7.3114	1.32e-13	TBC1D5
ENSG00000182568	0.164077	3	18386879	18487080	189	2.3371	0.0097181	SATB1
ENSG00000183960	0.0332386	3	19189946	19577138	486	-1.3046	0.90399	KCNH8
ENSG00000144566	0.199544	3	19988571	20026667	138	2.1563	0.015529	RAB5A
ENSG00000114166	0.340806	3	20081515	20195896	482	0.68069	0.24804	KAT2B
ENSG00000129810	0.109663	3	20202085	20227784	82	1.2709	0.10189	SGOL1
ENSG00000182247	0.284214	3	23244511	23633284	1302	0.60045	0.2741	UBE2E2
ENSG00000170142	0.111076	3	23847394	23932807	170	0.94859	0.17141	UBE2E1
ENSG00000197885	0.230715	3	23933151	23988082	182	0.95966	0.16861	NKIRAS1
ENSG00000174738	0.252493	3	23986751	24022109	87	0.92562	0.17732	NR1D2
ENSG00000151090	0.365342	3	24158651	24536773	1070	1.6215	0.052458	THRB
ENSG00000077097	0.223939	3	25639475	25706398	132	2.3253	0.010028	TOP2B
ENSG00000151092	0.151537	3	25760435	25831530	112	0.45968	0.32287	NGLY1
ENSG00000151093	0.0491934	3	25824408	25836025	15	0.12176	0.45154	OXSM
ENSG00000179796	0.0792085	3	26664297	26752267	228	0.20844	0.41744	LRRC3B
ENSG00000033867	0.190869	3	27414214	27525911	368	1.0792	0.14026	SLC4A7
ENSG00000187118	0.175857	3	28283075	28366633	161	2.5099	0.0060376	CMC1
ENSG00000163512	0.151503	3	28356494	28390618	41	2.6622	0.003882	AZI2
ENSG00000163527	0.226891	3	31574130	31679112	184	0.9584	0.16893	STT3B
ENSG00000144645	0.12233	3	31699382	32119072	1296	0.22595	0.41062	OSBPL10
ENSG00000152642	0.0246875	3	32147181	32210205	236	-0.98767	0.83834	GPD1L
ENSG00000153551	0.0125328	3	32433163	32524559	345	0.8815	0.18902	CMTM7
ENSG00000091317	0.104747	3	32522804	32544900	48	-0.42267	0.66373	CMTM6
ENSG00000144635	0.137785	3	32567463	32612366	81	0.0263	0.48951	DYNC1LI1
ENSG00000182973	0.225389	3	32726637	32815367	340	2.5255	0.0057759	CNOT10
ENSG00000183813	0.0302674	3	32993066	32997841	9	0.079445	0.46834	CCR4
ENSG00000170266	0.092826	3	33038100	33138722	337	-0.10351	0.54122	GLB1
ENSG00000188167	0.0975749	3	33131913	33138293	5	0.50706	0.30606	TMPPE
ENSG00000170275	0.0295384	3	33155471	33189265	73	0.74355	0.22858	CRTAP
ENSG00000173705	0.215997	3	33191537	33260707	232	2.2734	0.011501	SUSD5
ENSG00000153558	0.287086	3	33318517	33445154	264	3.7847	7.69e-05	FBXL2
ENSG00000153560	0.248493	3	33429828	33482863	132	3.6493	0.00013147	UBP1
ENSG00000163539	0.528241	3	33537737	33759848	313	3.2229	0.00063455	CLASP2
ENSG00000170248	0.287226	3	33839844	33911194	228	0.79102	0.21447	PDCD6IP
ENSG00000172995	0.233598	3	35680437	35835988	305	2.5549	0.0053105	ARPP21
ENSG00000178567	0.245284	3	37027357	37034795	8	1.7191	0.0428	EPM2AIP1
ENSG00000076242	0.0716512	3	37034823	37107380	130	1.7233	0.04242	MLH1
ENSG00000093167	0.198437	3	37094117	37225180	209	1.7051	0.044089	LRRFIP2
ENSG00000144674	0.389796	3	37284668	37408242	222	0.99864	0.15898	GOLGA4
ENSG00000198590	0.0216151	3	37427760	37476988	82	1.4362	0.075466	C3orf35
ENSG00000144668	0.245052	3	37493606	37865005	991	1.8418	0.032756	ITGA9
ENSG00000144677	0.0117758	3	37903451	38025960	248	0.08955	0.46432	CTDSPL
ENSG00000187091	0.0125999	3	38048987	38071253	77	-0.41275	0.6601	PLCD1
ENSG00000008226	0.0103596	3	38080696	38165516	216	0.82099	0.20582	DLEC1
ENSG00000060971	0.297439	3	38144620	38178733	50	1.8004	0.035898	ACAA1
ENSG00000172936	0.427212	3	38179969	38184513	4	2.4096	0.0079861	MYD88
ENSG00000172939	0.192319	3	38206580	38296979	111	0.5803	0.28086	OXSR1
ENSG00000172940	0.0196882	3	38307303	38319806	18	0.92167	0.17835	SLC22A13
ENSG00000144671	0.103289	3	38323785	38360066	164	-0.05944	0.5237	SLC22A14
ENSG00000114739	0.212876	3	38495342	38534633	75	0.053097	0.47883	ACVR2B
ENSG00000114742	0.0906785	3	39093489	39138155	128	2.1487	0.015828	WDR48
ENSG00000114745	0.213945	3	39138150	39149854	33	2.8817	0.0019778	GORASP1
ENSG00000168026	0.109804	3	39149152	39180394	109	2.6607	0.0038987	TTC21A
ENSG00000144655	0.104138	3	39183346	39196053	34	2.6331	0.004231	CSRNP1
ENSG00000168329	0.313648	3	39304985	39323226	48	3.5371	0.00020227	CX3CR1
ENSG00000144659	0.201755	3	39424839	39438842	43	0.85751	0.19558	SLC25A38
ENSG00000168028	0.143111	3	39448180	39454033	29	1.284	0.099567	RPSA
ENSG00000170011	0.202716	3	39850405	40301812	1347	2.2424	0.012469	MYRIP
ENSG00000114784	0.214013	3	40351175	40353915	7	1.5069	0.065923	EIF1B
ENSG00000168032	0.015815	3	40428647	40470110	87	0.94331	0.17276	ENTPD3
ENSG00000168036	0.270092	3	41236328	41301587	83	0.92594	0.17724	CTNNB1
ENSG00000182606	0.452981	3	42055294	42267381	580	2.9061	0.0018298	TRAK1
ENSG00000187094	0.120216	3	42299317	42307699	21	1.5067	0.065949	CCK
ENSG00000093183	0.050383	3	42589461	42642572	125	0.47899	0.31597	SEC22C
ENSG00000008324	0.0480711	3	42623332	42636606	33	0.34302	0.36579	SS18L2
ENSG00000114857	0.418742	3	42642106	42690227	119	0.23197	0.40828	NKTR
ENSG00000114853	0.307278	3	42695176	42709072	29	0.65134	0.25741	ZBTB47
ENSG00000010282	0.0339432	3	42734155	42744319	24	3.1926	0.00070511	HHATL
ENSG00000181061	0.127555	3	42798669	42846023	81	1.2307	0.10922	HIGD1A
ENSG00000144647	0.0256426	3	43120724	43147568	49	1.1652	0.12197	POMGNT2
ENSG00000163788	0.202638	3	43328004	43466256	175	0.93245	0.17555	SNRK
ENSG00000160746	0.235595	3	43396351	43733086	630	1.7731	0.038102	ANO10
ENSG00000011198	0.197117	3	43731605	43775863	107	1.3806	0.083693	ABHD5
ENSG00000179152	0.148934	3	44379611	44450943	135	2.6396	0.0041499	TCAIM
ENSG00000185219	0.143319	3	44481262	44519162	54	1.8921	0.029242	ZNF445
ENSG00000186448	0.000438734	3	44626380	44689963	72	2.4193	0.0077762	ZNF197
ENSG00000169981	0.0319248	3	44690219	44702283	9	3.7606	8.48e-05	ZNF35
ENSG00000169964	0.0993422	3	44903361	44907162	2	1.6523	0.049237	TMEM42
ENSG00000163812	0.0265957	3	44956749	45017677	70	0.69687	0.24294	ZDHHC3
ENSG00000075914	0.0940393	3	45016733	45077558	145	0.81608	0.20723	EXOSC7
ENSG00000011376	0.107778	3	45429998	45590913	314	0.10206	0.45935	LARS2
ENSG00000144791	0.162965	3	45596886	45727830	470	-0.42201	0.66349	LIMD1
ENSG00000211456	0.233738	3	45730548	45786916	189	-0.88503	0.81193	SACM1L
ENSG00000163820	0.222717	3	45959396	46037316	209	1.7827	0.037318	FYCO1
ENSG00000121797	0.0555872	3	46448654	46454488	19	1.1614	0.12275	CCRL2
ENSG00000181585	0.027224	3	46742823	46752376	24	2.5227	0.0058233	TMIE
ENSG00000160799	0.0965961	3	46963216	47023500	77	0.96451	0.16739	CCDC12
ENSG00000160796	0.0697905	3	47021173	47051193	45	1.1141	0.13261	NBEAL2
ENSG00000181555	0.212694	3	47057919	47205457	174	1.1332	0.12856	SETD2
ENSG00000114648	0.177896	3	47324407	47388306	58	1.4699	0.0708	KLHL18
ENSG00000076201	0.277087	3	47422501	47454931	30	1.0894	0.13799	PTPN23
ENSG00000114650	0.283192	3	47455203	47518616	52	1.1234	0.13064	SCAP
ENSG00000163832	0.018377	3	47537130	47555251	22	0.6072	0.27186	ELP6
ENSG00000114646	0.0902304	3	47603729	47622282	20	0.71221	0.23817	CSPG5
ENSG00000173473	0.160782	3	47626762	47823596	197	-0.0063936	0.50255	SMARCC1
ENSG00000132153	0.299758	3	47844399	47891685	37	-0.19333	0.57665	DHX30
ENSG00000047849	0.116764	3	47892182	48130769	227	-0.36331	0.64181	MAP4
ENSG00000164050	0.267623	3	48445261	48471594	22	1.0522	0.14635	PLXNB1
ENSG00000213689	0.201799	3	48506445	48509044	3	1.7533	0.039777	TREX1
ENSG00000164054	0.319388	3	48509197	48542259	48	2.1676	0.015094	SHISA5
ENSG00000114268	0.0719035	3	48555117	48599448	42	2.5673	0.0051252	PFKFB4
ENSG00000114270	0.00248591	3	48601506	48632700	27	2.7232	0.0032324	COL7A1
ENSG00000010256	0.241886	3	48636435	48648409	10	2.0537	0.020005	UQCRC1
ENSG00000225697	0.227723	3	48663156	48672926	13	-0.020577	0.50821	SLC26A6
ENSG00000008300	0.164609	3	48673902	48700348	22	0.63259	0.2635	CELSR3
ENSG00000213672	0.353564	3	48701364	48723797	30	1.1003	0.13561	NCKIPSD
ENSG00000068745	0.195766	3	48725436	48777786	75	1.9625	0.024851	IP6K2
ENSG00000114302	0.208801	3	48782030	48885279	76	2.3897	0.0084308	PRKAR2A
ENSG00000178537	0.144552	3	48894369	48936426	33	2.235	0.012709	SLC25A20
ENSG00000177479	0.287486	3	48956254	49023815	59	2.7575	0.0029124	ARIH2
ENSG00000178467	0.380921	3	49027319	49044587	12	2.4499	0.0071445	P4HTM
ENSG00000178252	0.249476	3	49044495	49053386	6	2.4731	0.0066969	WDR6
ENSG00000178149	0.137383	3	49052921	49059726	6	2.8192	0.0024073	DALRD3
ENSG00000178035	0.184673	3	49061758	49066841	4	2.0689	0.019276	IMPDH2
ENSG00000198218	0.19377	3	49067140	49131796	56	2.7088	0.0033765	QRICH1
ENSG00000172053	0.0772957	3	49133365	49142553	8	1.9874	0.023438	QARS
ENSG00000172046	0.248436	3	49145479	49158371	8	2.1935	0.014135	USP19
ENSG00000172037	0.0352962	3	49158547	49170551	10	4.3261	7.59e-06	LAMB2
ENSG00000185909	0.153414	3	49209044	49213917	4	0.38268	0.35098	KLHDC8B
ENSG00000188315	0.0992106	3	49306035	49315342	10	1.3187	0.093633	C3orf62
ENSG00000114316	0.210242	3	49315264	49378145	64	0.45342	0.32512	USP4
ENSG00000233276	0.113695	3	49394609	49396033	2	2.9577	0.0015495	GPX1
ENSG00000067560	0.205016	3	49396578	49450431	88	2.8882	0.0019374	RHOA
ENSG00000145022	0.268603	3	49449639	49453908	7	2.9377	0.0016533	TCTA
ENSG00000145020	0.137249	3	49454211	49460186	8	3.1182	0.00090966	AMT
ENSG00000145029	0.26321	3	49460379	49466759	7	4.0673	2.38e-05	NICN1
ENSG00000173402	0.385152	3	49506146	49573048	103	2.6488	0.0040392	DAG1
ENSG00000164061	0.291515	3	49591922	49708978	156	2.3059	0.010558	BSN
ENSG00000164062	0.262039	3	49711435	49721396	6	2.0144	0.021986	APEH
ENSG00000173531	0.0607264	3	49721380	49726934	7	1.4909	0.067994	MST1
ENSG00000164068	0.381749	3	49726932	49758962	45	1.9358	0.026447	RNF123
ENSG00000173540	0.215592	3	49754277	49761384	4	2.6021	0.0046325	GMPPB
ENSG00000176095	0.338846	3	49761727	49823975	90	1.5359	0.062281	IP6K1
ENSG00000164076	0.0127348	3	49895421	49907655	14	1.1902	0.11698	CAMKV
ENSG00000164077	0.243164	3	49946302	49967606	23	1.6012	0.054665	MON1A
ENSG00000004534	0.425641	3	49977440	50137478	265	0.8972	0.18481	RBM6
ENSG00000003756	0.263745	3	50126341	50156454	31	1.3925	0.081879	RBM5
ENSG00000001617	0.206339	3	50192478	50226508	60	1.0062	0.15717	SEMA3F
ENSG00000114353	0.455323	3	50263724	50296787	35	2.4413	0.0073166	GNAI2
ENSG00000179564	0.0411057	3	50316458	50325545	5	1.6958	0.044957	LSMEM2
ENSG00000214706	0.140099	3	50325163	50330349	4	0.49511	0.31026	IFRD2
ENSG00000186792	0.0840511	3	50330262	50336899	5	1.5813	0.056906	HYAL3
ENSG00000243477	0.0564714	3	50333833	50336852	2	-0.90957	0.81847	NAT6
ENSG00000114383	0.287321	3	50357458	50365682	5	2.196	0.014046	TUSC2
ENSG00000068028	0.446281	3	50367219	50378411	12	1.7457	0.040432	RASSF1
ENSG00000114388	0.309043	3	50384761	50388522	1	2.0327	0.02104	NPRL2
ENSG00000114395	0.0835827	3	50388126	50395891	3	1.7861	0.037039	CYB561D2
ENSG00000126062	0.29339	3	50392180	50397041	2	1.3129	0.094604	TMEM115
ENSG00000007402	0.129087	3	50400233	50541675	176	0.91946	0.17893	CACNA2D2
ENSG00000088543	0.11159	3	50595462	50608458	15	0.73686	0.23061	C3orf18
ENSG00000114735	0.0200263	3	50606583	50622366	15	-0.77989	0.78227	HEMK1
ENSG00000114737	0.139235	3	50643921	50649262	6	1.1296	0.12933	CISH
ENSG00000114738	0.124409	3	50648951	50686720	56	1.3497	0.088562	MAPKAPK3
ENSG00000088538	0.461784	3	50712672	51421629	1187	0.1633	0.43514	DOCK3
ENSG00000145041	0.0696681	3	51433298	51534010	135	0.61261	0.27007	VPRBP
ENSG00000164080	0.153607	3	51575160	51702683	102	0.75175	0.2261	RAD54L2
ENSG00000164081	0.30672	3	51696709	51738339	35	0.38526	0.35002	TEX264
ENSG00000041880	0.0383219	3	51976361	51982883	3	1.21	0.11314	PARP3
ENSG00000090097	0.408358	3	51991470	52002426	6	-0.42157	0.66333	PCBP4
ENSG00000114779	0.221164	3	52002526	52017425	10	1.0941	0.13695	ABHD14B
ENSG00000248487	0.138265	3	52005442	52015212	7	0.66618	0.25265	ABHD14A
ENSG00000243989	0.0136625	3	52009066	52023213	15	1.0298	0.15155	ACY1
ENSG00000162244	0.0517963	3	52027616	52029958	2	-1.0216	0.84651	RPL29
ENSG00000164086	0.122391	3	52082935	52090566	5	-0.52297	0.6995	DUSP7
ENSG00000023330	0.0905543	3	52232102	52248343	15	2.1214	0.016944	ALAS1
ENSG00000239732	0.0123282	3	52255096	52273183	32	2.9454	0.0016128	TLR9
ENSG00000173366	0.010707	3	52255097	52265206	10	2.9765	0.0014577	TLR9
ENSG00000247596	0.191811	3	52262626	52273276	25	2.6125	0.0044938	TWF2
ENSG00000164088	0.0522629	3	52279841	52284613	3	-0.033515	0.51337	PPM1M
ENSG00000164091	0.24503	3	52288437	52322036	55	1.722	0.042533	WDR82
ENSG00000163930	0.296335	3	52435029	52444366	5	3.2198	0.00064132	BAP1
ENSG00000010319	0.0492183	3	52467069	52479101	14	2.0407	0.020639	SEMA3G
ENSG00000010322	0.51868	3	52489134	52527087	67	3.6591	0.00012656	NISCH
ENSG00000010327	0.362532	3	52529354	52558511	47	3.6085	0.00015398	STAB1
ENSG00000168268	0.170744	3	52558386	52569070	25	2.6368	0.0041851	NT5DC2
ENSG00000168273	0.153156	3	52568029	52613253	97	1.691	0.045421	SMIM4
ENSG00000163939	0.22855	3	52579368	52719933	309	1.9275	0.02696	PBRM1
ENSG00000163938	0.297419	3	52715172	52728508	22	2.6551	0.0039637	GNL3
ENSG00000016864	0.0187186	3	52728505	52740048	14	2.1981	0.013972	GLT8D1
ENSG00000114904	0.00763685	3	52744800	52804965	126	2.1075	0.017537	NEK4
ENSG00000055955	0.0608715	3	52846991	52865495	41	3.1515	0.00081204	ITIH4
ENSG00000213533	0.230129	3	52870235	52931612	120	2.9923	0.0013843	TMEM110
ENSG00000163935	0.155411	3	52937588	53080766	277	3.0278	0.0012316	SFMBT1
ENSG00000163932	0.281705	3	53190025	53226733	82	0.44629	0.32769	PRKCD
ENSG00000163931	0.253698	3	53258723	53290068	153	0.24955	0.40147	TKT
ENSG00000162290	0.271004	3	53317447	53381654	105	1.5926	0.055621	DCP1A
ENSG00000157388	0.267733	3	53528683	53847760	724	0.2539	0.39979	CACNA1D
ENSG00000016391	0.0319355	3	53846362	53880417	108	0.93692	0.1744	CHDH
ENSG00000113812	0.0659516	3	53901093	53916229	50	-0.84285	0.80034	ACTR8
ENSG00000157445	0.129712	3	54156574	55108584	2713	1.1586	0.12331	CACNA2D3
ENSG00000187672	0.126051	3	55542336	56502391	2791	-0.23723	0.59376	ERC2
ENSG00000163946	0.0789199	3	56654161	56717265	255	0.35528	0.36119	FAM208A
ENSG00000163947	0.143314	3	56761446	57113357	1067	1.3018	0.09649	ARHGEF3
ENSG00000157500	0.230455	3	57261765	57307496	67	2.3667	0.0089742	APPL1
ENSG00000239388	0.093365	3	57302375	57326710	36	2.3377	0.0097019	ASB14
ENSG00000174840	0.180178	3	57542003	57552571	24	3.7175	0.0001006	PDE12
ENSG00000168374	0.120223	3	57557090	57583947	65	3.1968	0.0006947	ARF4
ENSG00000174839	0.0923864	3	57611184	57678816	134	3.1729	0.00075455	DENND6A
ENSG00000163681	0.272644	3	57741177	57914895	238	2.7744	0.0027654	SLMAP
ENSG00000136068	0.0740613	3	57994127	58157982	374	1.4694	0.07086	FLNB
ENSG00000163687	0.0301258	3	58177984	58200424	78	2.0257	0.021399	DNASE1L3
ENSG00000163686	0.473784	3	58223233	58281420	213	4.6702	1.5e-06	ABHD6
ENSG00000163684	0.184229	3	58291974	58310422	66	3.5135	0.00022112	RPP14
ENSG00000168297	0.433839	3	58318607	58411748	395	4.9473	3.76e-07	PXK
ENSG00000168291	0.215195	3	58413357	58419584	24	4.1342	1.78e-05	PDHB
ENSG00000168301	0.167514	3	58477841	58488087	16	3.3064	0.00047245	KCTD6
ENSG00000168309	0.299531	3	58549844	58613337	266	1.6693	0.04753	FAM107A
ENSG00000144724	0.0853941	3	61547243	62283288	2186	1.6178	0.052855	PTPRG
ENSG00000114405	0.00632737	3	62304648	62321888	16	0.078955	0.46853	C3orf14
ENSG00000163618	0.21663	3	62384022	62861054	1791	-0.16958	0.56733	CADPS
ENSG00000163635	0.295488	3	63850233	63989138	201	1.0371	0.14984	ATXN7
ENSG00000163636	0.0547292	3	63996225	64009658	33	0.90184	0.18357	PSMD6
ENSG00000163637	0.0960695	3	64079543	64431152	1075	-0.56779	0.71491	PRICKLE2
ENSG00000151276	0.2668	3	65339200	66024509	2277	0.23681	0.4064	MAGI1
ENSG00000144741	0.204525	3	66119285	66438540	668	0.83732	0.20121	SLC25A26
ENSG00000163378	0.131425	3	69024365	69063112	118	0.2341	0.40745	EOGT
ENSG00000144747	0.123459	3	69068978	69101484	57	0.68578	0.24643	TMF1
ENSG00000144744	0.0723188	3	69103881	69129559	53	0.32796	0.37147	UBA3
ENSG00000144746	0.108139	3	69134095	69155217	51	1.9813	0.023778	ARL6IP5
ENSG00000114541	0.26309	3	69219141	69591734	1228	0.53522	0.29625	FRMD4B
ENSG00000114861	0.403462	3	71003844	71633140	1277	2.7467	0.0030096	FOXP1
ENSG00000163412	0.156438	3	71724567	71803924	258	2.0381	0.020772	EIF4E3
ENSG00000170837	0.373016	3	71803201	71805647	2	0.85985	0.19494	GPR27
ENSG00000163602	0.696859	3	72420976	72496069	73	3.5222	0.00021398	RYBP
ENSG00000114480	0.145598	3	81538850	81811312	463	2.6467	0.004064	GBE1
ENSG00000175161	0.318532	3	85008132	86123579	2816	-0.28313	0.61146	CADM2
ENSG00000163320	0.0704459	3	88101094	88199035	217	1.2116	0.11283	CGGBP1
ENSG00000175105	0.0794988	3	88188254	88193815	8	0.90775	0.182	ZNF654
ENSG00000178694	0.00281861	3	93781760	93847389	54	2.3637	0.009047	NSUN3
ENSG00000269028	0.0828085	3	96335981	96337000	3	-0.079751	0.53178	MTRNR2L12
ENSG00000080822	0.11077	3	98216756	98241910	53	0.55891	0.28811	CLDND1
ENSG00000080819	0.0901691	3	98239976	98312567	198	-0.72225	0.76493	CPOX
ENSG00000036054	0.0642421	3	99979844	100044095	103	1.74	0.040931	TBC1D23
ENSG00000114021	0.0393702	3	100053545	100075710	64	1.4628	0.071766	NIT2
ENSG00000154174	0.195352	3	100082275	100120242	80	1.5851	0.056469	TOMM70A
ENSG00000114354	0.0793269	3	100428205	100467810	66	-0.22746	0.58997	TFG
ENSG00000138468	0.0709599	3	101043049	101232085	530	0.90799	0.18194	SENP7
ENSG00000081154	0.0462542	3	101292939	101313281	54	0.83568	0.20167	PCNP
ENSG00000066422	0.15356	3	101367733	101396339	45	0.25228	0.40041	ZBTB11
ENSG00000114391	0.0602356	3	101399935	101405626	12	0.40136	0.34408	RPL24
ENSG00000182504	0.217754	3	101442769	101489406	77	0.72244	0.23501	CEP97
ENSG00000144815	0.0636418	3	101498046	101547073	82	0.18314	0.42735	NXPE3
ENSG00000144802	0.165082	3	101546835	101579866	34	1.6686	0.047595	NFKBIZ
ENSG00000170017	0.422753	3	105085753	105295744	604	2.9894	0.0013978	ALCAM
ENSG00000114423	0.233068	3	105374305	105588396	547	-0.22825	0.59027	CBLB
ENSG00000114439	0.213458	3	107241783	107530171	512	1.8145	0.034804	BBX
ENSG00000196776	0.298255	3	107762145	107809872	89	1.8268	0.033865	CD47
ENSG00000198919	0.144317	3	108308529	108413693	139	0.54945	0.29135	DZIP3
ENSG00000144827	0.0014788	3	111697857	111712210	64	0.35436	0.36153	ABHD10
ENSG00000144848	0.188597	3	112251356	112280893	93	-0.33274	0.63033	ATG3
ENSG00000176542	0.0162677	3	113367232	113415493	55	1.2483	0.10596	KIAA2018
ENSG00000121579	0.00568239	3	113435307	113465147	34	1.8019	0.035781	NAA50
ENSG00000114573	0.160193	3	113465866	113530903	83	1.6673	0.047729	ATP6V1A
ENSG00000181722	0.0266088	3	114056941	114866118	1375	-0.11805	0.54699	ZBTB20
ENSG00000172020	0.427017	3	115342171	115440337	259	2.9798	0.0014424	GAP43
ENSG00000185565	0.260711	3	115521235	117716095	6428	0.8561	0.19597	LSAMP
ENSG00000144847	0.00279459	3	118619404	118864915	652	0.13517	0.44624	IGSF11
ENSG00000121578	0.138485	3	118930579	118959950	117	3.3909	0.00034831	B4GALT4
ENSG00000031081	0.104234	3	119013220	119139561	441	1.2902	0.09849	ARHGAP31
ENSG00000176142	0.150989	3	119148347	119187677	109	0.81749	0.20682	TMEM39A
ENSG00000163389	0.0238955	3	119187785	119213555	74	1.0109	0.15604	POGLUT1
ENSG00000113845	0.120386	3	119217379	119243937	106	0.68051	0.24809	TIMMDC1
ENSG00000144843	0.0414316	3	119298115	119308792	25	0.89943	0.18421	ADPRH
ENSG00000121577	0.0727148	3	119355304	119384171	114	1.5728	0.057883	POPDC2
ENSG00000138495	0.132571	3	119373360	119396301	92	0.72753	0.23345	COX17
ENSG00000082701	0.460547	3	119540170	119813264	401	0.79049	0.21462	GSK3B
ENSG00000163428	0.171434	3	120043356	120068186	68	1.5483	0.060772	LRRC58
ENSG00000145087	0.235689	3	120626919	121143608	1672	0.95516	0.16975	STXBP5L
ENSG00000180353	0.110706	3	121350246	121379774	75	3.9158	4.51e-05	HCLS1
ENSG00000173230	0.337353	3	121382046	121468602	155	3.4424	0.00028825	GOLGB1
ENSG00000173226	0.259249	3	121488610	121553926	210	4.4909	3.55e-06	IQCB1
ENSG00000145088	0.0418045	3	121554030	121605373	149	3.7004	0.00010765	EAF2
ENSG00000163406	0.222108	3	121612936	121662949	190	2.552	0.0053552	SLC15A2
ENSG00000114013	0.0942206	3	121774213	121839983	128	1.2766	0.10088	CD86
ENSG00000160124	0.0320284	3	122078438	122102078	61	1.5351	0.062374	CCDC58
ENSG00000114023	0.162485	3	122103023	122131181	89	2.1908	0.014234	FAM162A
ENSG00000196981	0.119056	3	122130715	122134882	6	2.3562	0.0092318	WDR5B
ENSG00000114030	0.291181	3	122140796	122233792	224	2.2623	0.011839	KPNA1
ENSG00000169087	0.122817	3	122458846	122512671	181	1.7773	0.037756	HSPBAP1
ENSG00000138463	0.101994	3	122513642	122599986	186	1.0296	0.1516	DIRC2
ENSG00000121542	0.0866259	3	122920774	122992977	266	0.095361	0.46201	SEC22A
ENSG00000173175	0.319564	3	123001143	123168605	358	1.5416	0.06158	ADCY5
ENSG00000065534	0.0478332	3	123328896	123603178	451	1.382	0.083482	MYLK
ENSG00000160145	0.0699033	3	123798870	124445172	1937	-1.1632	0.87762	KALRN
ENSG00000082781	0.0156253	3	124480795	124620265	452	-0.64907	0.74185	ITGB5
ENSG00000163848	0.30154	3	124944405	125094198	275	3.9182	4.46e-05	ZNF148
ENSG00000114520	0.126159	3	125165495	125239041	227	-0.06348	0.52531	SNX4
ENSG00000144909	0.161866	3	125247702	125313934	224	0.37507	0.35381	OSBPL11
ENSG00000114544	0.0730897	3	125725198	125820404	338	0.36834	0.35631	SLC41A3
ENSG00000163884	0.268886	3	126061478	126076285	23	0.62207	0.26695	KLF15
ENSG00000163885	0.0159954	3	126113782	126155399	164	0.52458	0.29994	CCDC37
ENSG00000070476	0.170241	3	126156444	126194762	123	-0.43338	0.66763	ZXDC
ENSG00000159685	0.0497427	3	126423063	126679249	604	2.0589	0.019751	CHCHD6
ENSG00000114554	0.129387	3	126707437	126756235	135	2.4318	0.007512	PLXNA1
ENSG00000163870	0.288633	3	127291912	127317094	27	2.408	0.00802	TPRA1
ENSG00000114631	0.0479609	3	127348024	127391652	36	2.0431	0.020522	PODXL2
ENSG00000114626	0.2286	3	127391778	127399768	9	2.6085	0.0045466	ABTB1
ENSG00000074416	0.209984	3	127407909	127542051	373	-0.11765	0.54683	MGLL
ENSG00000058262	0.265265	3	127770484	127790526	46	1.441	0.074799	SEC61A1
ENSG00000175792	0.0400052	3	127783621	127872757	180	1.3403	0.090073	RUVBL1
ENSG00000132394	0.145017	3	127872297	128127485	459	1.5083	0.065745	EEFSEC
ENSG00000163902	0.163043	3	128338817	128399918	142	0.67194	0.25081	RPN1
ENSG00000075785	0.22187	3	128444965	128533639	218	0.56798	0.28502	RAB7A
ENSG00000177646	0.0661282	3	128598439	128634910	96	1.9629	0.024828	ACAD9
ENSG00000172780	0.0542815	3	128806412	128841644	30	2.0766	0.018917	RAB43
ENSG00000240682	0.0958592	3	128846258	128880136	28	2.3587	0.0091704	ISY1
ENSG00000181789	0.11175	3	128968449	128996614	41	0.82452	0.20482	COPG1
ENSG00000183624	0.0613576	3	128997671	129025029	51	0.95567	0.16962	HMCES
ENSG00000184897	0.0617327	3	129033615	129035120	6	0.70812	0.23944	H1FX
ENSG00000129071	0.107849	3	129149787	129158878	16	1.0688	0.14258	MBD4
ENSG00000163913	0.114247	3	129158968	129239198	165	1.107	0.13415	IFT122
ENSG00000004399	0.308919	3	129274018	129325661	161	2.2184	0.013262	PLXND1
ENSG00000172765	0.304269	3	129366635	129612419	256	1.6716	0.047306	TMCC1
ENSG00000196455	0.265092	3	130397779	130465673	124	0.40221	0.34376	PIK3R4
ENSG00000017260	0.249853	3	130569439	130735556	252	0.3367	0.36817	ATP2C1
ENSG00000034533	0.0686995	3	130732719	130746493	26	1.3251	0.092576	ASTE1
ENSG00000198585	0.191347	3	131100515	131107674	6	0.7211	0.23542	NUDT16
ENSG00000138246	0.198092	3	132136370	132257876	248	2.64	0.0041455	DNAJC13
ENSG00000240303	0.060352	3	132276982	132379567	173	1.7476	0.040268	ACAD11
ENSG00000113971	0.0128565	3	132276986	132441303	273	1.9333	0.026603	NPHP3
ENSG00000081307	0.14873	3	132373290	132396941	25	2.1189	0.01705	UBA5
ENSG00000144868	0.202897	3	132757235	133116636	1162	2.1833	0.014508	TMEM108
ENSG00000163781	0.113923	3	133317019	133380737	162	1.4443	0.07433	TOPBP1
ENSG00000091513	0.0443839	3	133464800	133497850	108	2.3086	0.010482	TF
ENSG00000144867	0.0513398	3	133502877	133544616	77	1.9082	0.028181	SRPRB
ENSG00000154917	0.24471	3	133543083	133614680	197	0.70128	0.24156	RAB6B
ENSG00000182923	0.158796	3	134204585	134293859	210	1.2648	0.10298	CEP63
ENSG00000154928	0.202051	3	134316643	134979309	1913	-0.44399	0.67147	EPHB1
ENSG00000073711	0.0939666	3	135684515	135866733	281	1.7954	0.036296	PPP2R3A
ENSG00000174579	0.187857	3	135867764	135916083	52	1.4526	0.073171	MSL2
ENSG00000114054	0.0410349	3	135969148	136056738	118	1.6982	0.044734	PCCB
ENSG00000118007	0.297832	3	136055077	136471220	615	1.6846	0.046034	STAG1
ENSG00000168917	0.260717	3	136537489	136574734	92	0.79135	0.21437	SLC35G2
ENSG00000158092	0.110537	3	136581050	136668665	183	0.83938	0.20063	NCK1
ENSG00000174564	0.103073	3	136665072	136729927	121	1.4104	0.079215	IL20RB
ENSG00000114098	0.27095	3	137906109	138017231	81	0.12527	0.45015	ARMC8
ENSG00000181322	0.0382892	3	137980279	138048728	48	0.04722	0.48117	NME9
ENSG00000158186	0.262846	3	138066539	138124375	131	-0.013313	0.50531	MRAS
ENSG00000114107	0.0674132	3	138213186	138313380	194	-0.78694	0.78434	CEP70
ENSG00000051382	0.676026	3	138372860	138553780	241	0.32925	0.37099	PIK3CB
ENSG00000184432	0.0688472	3	139074442	139108574	76	0.41122	0.34046	COPB2
ENSG00000163864	0.0170918	3	139279022	139396859	267	0.55089	0.29086	NMNAT3
ENSG00000114120	0.185329	3	140660672	140698775	86	1.1116	0.13316	SLC25A36
ENSG00000177311	0.197286	3	141043055	141168634	245	-0.90047	0.81606	ZBTB38
ENSG00000155903	0.0156468	3	141205889	141334184	170	-0.28729	0.61305	RASA2
ENSG00000114125	0.115882	3	141457046	141466402	29	1.3785	0.084031	RNF7
ENSG00000069849	0.417762	3	141594966	141645356	177	3.3426	0.00041495	ATP1B3
ENSG00000114126	0.245564	3	141663277	141868386	654	2.1505	0.015758	TFDP2
ENSG00000175066	0.107681	3	141882414	141944449	140	1.6222	0.052378	GK5
ENSG00000114127	0.255554	3	142025449	142166904	179	2.4924	0.0063447	XRN1
ENSG00000175054	0.0373298	3	142168077	142297668	291	1.6551	0.048953	ATR
ENSG00000144935	0.232921	3	142442916	142526730	153	3.1328	0.00086583	TRPC1
ENSG00000163714	0.0479599	3	142683339	142779567	205	1.1742	0.12016	U2SURP
ENSG00000175040	0.110971	3	142838173	142841800	4	2.2257	0.013017	CHST2
ENSG00000181744	0.107365	3	143690640	143767561	194	0.96697	0.16678	C3orf58
ENSG00000152952	0.0041837	3	145787227	145881440	279	1.9834	0.023663	PLOD2
ENSG00000163754	0.186385	3	148709128	148745419	75	0.67195	0.25081	GYG1
ENSG00000071794	0.142338	3	148747914	148804341	105	0.4765	0.31686	HLTF
ENSG00000163755	0.0284065	3	148847371	148891519	164	0.024656	0.49016	HPS3
ENSG00000082996	0.293845	3	149530495	149679926	275	0.7814	0.21728	RNF13
ENSG00000070087	0.103378	3	149682691	149768575	233	1.3117	0.09481	PFN2
ENSG00000196428	0.266908	3	150126122	150184218	158	3.1974	0.00069327	TSC22D2
ENSG00000120742	0.0119758	3	150259781	150321015	177	1.4819	0.069184	SERP1
ENSG00000144895	0.182275	3	150264465	150302029	98	1.5374	0.062104	EIF2A
ENSG00000198843	0.129176	3	150320662	150348222	54	1.6666	0.047796	SELT
ENSG00000181788	0.483435	3	150458914	150481264	43	1.2888	0.098726	SIAH2
ENSG00000144893	0.668598	3	150803484	151154860	839	5.8221	2.91e-09	MED12L
ENSG00000174944	0.454914	3	150929905	150996255	147	4.267	9.91e-06	P2RY14
ENSG00000138271	0.173874	3	151011891	151034740	43	3.8266	6.5e-05	GPR87
ENSG00000181631	0.36337	3	151044100	151047336	9	2.7844	0.0026816	P2RY13
ENSG00000169313	0.706786	3	151055168	151102600	139	5.2669	6.94e-08	P2RY12
ENSG00000152580	0.0254801	3	151143172	151176497	84	1.6838	0.046114	IGSF10
[truncated: 7,124 more rows]
